# Supplementary material for: Molecular processes underlying the floral transition in the soybean shoot apical meristem
Source: Plant J. 2008 Nov 27;57(5):832–45. doi: 10.1111/j.1365-313X.2008.03730.x (PMC2667682; doi:10.1111/j.1365-313X.2008.03730.x)
Supplement: Supplementary file 1 [file tpj0057-0832-SD1.xls]

## Sheet: Sheet1
Supplemental Table 1. Transcripts identified to have significant expression profile changes during the floral initiation process in the soybean shoot apical meristem
				Log2 Signal Intensity
Probe	Cluster	aAccession	aPutative Annotation	0 SD	1 SD	2 SD	4 SD	6 SD
Gma.10033.1.A1_at	1	/	no BLASTX match	8.5763	8.51665	8.76064	8.30584	7.60248
Gma.10662.1.S1_at	1	AT4G31940	putative cytochrome P450 monooxygenase	8.14363	7.63801	7.50249	6.65153	6.28537
Gma.11154.1.S1_s_at	1	AT1G63220	C2 domain-containing protein	7.53438	7.62977	7.46434	6.59215	5.95329
Gma.11860.1.A1_at	1	AT4G27700	rhodanese-like domain-containing protein	9.36714	8.89727	8.88286	8.40619	7.60183
Gma.12356.1.A1_at	1	AT1G29270	expressed protein	9.45049	9.43737	9.54423	9.09524	8.43828
Gma.12976.1.S1_at	1	AT1G02450	NPR1/NIM1-interacting protein 1 (NIMIN-1)	7.04219	6.68731	6.47696	5.85996	5.20331
Gma.13629.1.A1_at	1	AT4G22580	exostosin family protein	10.037	9.85893	10.1204	9.59055	8.82501
Gma.15492.1.S1_s_at	1	AT3G55120	chalcone-flavanone isomerase / chalcone isomerase (CHI)	9.88381	9.27763	9.10448	9.35105	9.19644
Gma.1584.1.S1_at	1	AT2G01830	histidine kinase (AHK4) (WOL)	9.15038	9.23372	9.36684	9.16471	8.34734
Gma.15958.1.S1_at	1	AT3G02885	gibberellin-regulated protein 5 (GASA5)	7.84472	7.45908	7.0318	6.73064	6.10558
Gma.17223.1.S1_at	1	AT2G01570	gibberellin response modulator (RGA1)	6.66775	6.81779	6.67271	6.64144	5.99867
Gma.17236.1.A1_at	1	AT1G58350	expressed protein	8.30729	8.22385	8.19439	7.72603	7.12271
Gma.1917.1.S1_s_at	1	AT1G78380	putative glutathione S-transferase	11.91	11.7524	11.8895	11.6273	11.1068
Gma.2103.1.S1_at	1	/	no BLASTX match	7.49569	7.62296	7.50548	7.157	6.20413
Gma.2134.1.A1_at	1	AT1G66140	zinc finger (C2H2 type) family protein	9.23382	9.22482	9.20485	8.96642	8.42035
Gma.2416.1.S1_at	1	AT1G67360	rubber elongation factor (REF) family protein	9.14097	9.15018	9.18784	8.83158	8.05034
Gma.3457.1.S1_at	1	/	no BLASTX match	10.6364	10.5891	10.7043	10.5876	9.9352
Gma.3471.1.S1_at	1	AT3G23760	expressed protein	7.50782	7.6386	7.65439	7.4303	6.84856
Gma.4529.1.S1_at	1	AT1G12000	putative pyrophosphate--fructose-6-phosphate 1-phosphotransferase beta subunit	10.4903	10.3636	10.457	10.2619	9.68385
Gma.4920.1.A1_at	1	AT2G05790	glycosyl hydrolase family 17 protein	9.82698	9.53489	9.70143	9.25877	8.33739
Gma.4924.2.S1_at	1	AT1G25580	no apical meristem (NAM) family protein	8.83726	8.91048	8.99196	8.83025	8.0532
Gma.5175.1.S1_at	1	AT4G17670	senescence-associated protein-related	8.9853	8.46121	8.43827	8.26807	7.78663
Gma.5353.1.S1_at	1	AT1G30680	toprim domain-containing protein	7.96526	7.7996	7.78432	7.69341	7.14462
Gma.5533.1.S1_at	1	AT3G52990	pyruvate kinase	9.88853	9.7491	9.59997	9.54186	8.92927
Gma.5889.1.S1_at	1	AT1G07220	expressed protein	6.70728	6.55273	6.72341	6.13782	5.31085
Gma.6389.1.S1_at	1	/	no BLASTX match	7.39085	7.0876	7.03056	6.50866	6.06745
Gma.7180.1.S1_a_at	1	/	no BLASTX match	6.69218	6.36327	6.61042	6.18894	5.07832
Gma.7180.1.S1_at	1	/	no BLASTX match	7.00492	6.70793	6.60105	6.54213	5.6954
Gma.8466.1.S1_at	1	AT1G46264	heat shock transcription factor family protein	8.52445	8.55416	8.65029	8.47233	7.47686
Gma.8516.1.S1_at	1	AT3G09270	glutathione S-transferase	7.39117	7.00531	6.81757	6.14348	5.466
Gma.8872.1.A1_at	1	AT5G13460	calmodulin-binding family protein	9.67318	9.5793	9.76922	9.36162	8.61655
Gma.914.1.A1_at	1	AT2G16800	high-affinity nickel-transport family protein	10.1869	10.083	10.2037	9.94955	9.43426
Gma.9504.1.S1_at	1	AT1G58170	disease resistance-responsive protein-related	6.50923	6.8069	6.65847	6.45215	5.87033
GmaAffx.15212.1.S1_at	1	AT3G49250	expressed protein	8.46075	8.41629	8.44763	8.26498	7.61911
GmaAffx.18746.1.S1_at	1	AT3G44460	basic leucine zipper transcription factor (BZIP67)	7.89148	7.64298	7.38836	6.78938	5.94314
GmaAffx.24468.1.A1_at	1	AT5G44530	subtilase family protein	8.5779	8.34967	8.36436	8.33238	7.46934
GmaAffx.29336.1.S1_at	1	AT5G60210	cytoplasmic linker protein-related	9.64012	9.61318	9.60879	9.35404	8.39795
GmaAffx.31209.1.S1_at	1	AT3G54720	glutamate carboxypeptidase, putative (AMP1)	8.28554	8.34889	8.26893	8.03711	7.48931
GmaAffx.32324.1.A1_at	1	AT1G26240	proline-rich extensin-like family protein	7.40044	7.44545	7.46451	6.54076	5.84793
GmaAffx.338.1.S1_at	1	/	no BLASTX match	7.93122	7.86696	7.87175	7.49508	6.82726
GmaAffx.34007.1.A1_at	1	/	no BLASTX match	8.78803	9.16241	9.17668	8.77797	8.13424
GmaAffx.42543.1.A1_at	1	/	no BLASTX match	9.36772	9.25806	9.57038	9.07588	8.14225
GmaAffx.47472.1.S1_at	1	AT3G15830	phosphatidic acid phosphatase-related	9.10435	8.88725	8.78199	8.63001	7.97836
GmaAffx.47815.1.A1_at	1	AT1G63930	expressed protein	7.588	7.86772	7.91507	7.325	6.52173
GmaAffx.4788.2.S1_at	1	AT3G13960	transcription activator GRL5	8.88353	9.04684	9.19658	8.625	8.20524
GmaAffx.48927.1.S1_at	1	AT3G51770	Tetratricopeptide repeat (TPR)-containing protein	8.41205	7.85142	7.99927	7.45638	6.56338
GmaAffx.50999.1.S1_at	1	/	no BLASTX match	8.59923	8.60812	8.72741	8.40953	7.53407
GmaAffx.57034.1.S1_at	1	/	no BLASTX match	7.6639	7.45387	7.5177	7.23016	6.6616
GmaAffx.63049.1.S1_at	1	AT5G50570	squamosa promoter binding protein-like 9	9.01303	8.77411	8.55149	8.4467	7.82643
GmaAffx.70109.1.S1_at	1	AT3G26120	RNA-binding protein	10.2643	10.433	10.3761	10.2347	9.45864
GmaAffx.75820.1.S1_at	1	/	no BLASTX match	11.4323	11.4432	11.5355	11.5601	10.6364
GmaAffx.78909.1.A1_at	1	AT1G79080	Pentatricopeptide (PPR) repeat-containing protein	8.46496	8.29083	8.36428	8.12348	7.4632
GmaAffx.79223.1.S1_at	1	AT5G53080	kinesin light chain-related	8.61722	8.49777	8.49087	8.50624	7.91858
GmaAffx.81027.1.A1_at	1	AT4G02340	epoxide hydrolases	10.4115	10.3288	10.2682	10.0204	9.45796
GmaAffx.82628.1.S1_at	1	AT4G13400	expressed protein	7.88894	7.83698	7.91983	7.67573	7.15399
GmaAffx.85080.1.S1_at	1	/	no BLASTX match	8.76546	8.51576	8.50108	8.42697	7.35443
GmaAffx.87059.1.S1_at	1	AT1G48400	F-box family protein	8.30245	8.19591	8.0958	7.99281	7.32112
GmaAffx.87274.1.S1_at	1	AT1G51350	armadillo/beta-catenin repeat family protein	7.90162	7.88193	7.85208	7.86431	7.10415
GmaAffx.87908.1.S1_at	1	AT5G53120	Spermidine synthase	8.9227	8.90809	8.88495	8.75926	7.9222
GmaAffx.88311.1.S1_at	1	AT1G24625	zinc finger (C2H2 type) family protein (ZFP7)	6.89862	6.73407	6.51655	5.81241	5.36059
GmaAffx.91894.1.S1_s_at	1	/	no BLASTX match	9.03796	8.49703	8.45008	8.88176	8.4007
GmaAffx.92867.1.S1_at	1	AT2G28350	auxin-responsive factor (ARF10)	7.70565	7.80312	7.62893	7.42402	6.81477
GmaAffx.92966.1.S1_s_at	1	AT5G18170	glutamate dehydrogenase 1 (GDH1)	9.64056	9.62503	9.25806	9.05176	8.35171
Gma.10587.1.S1_at	2	AT5G66320	zinc finger (GATA type) family protein	8.31564	8.65034	8.65742	8.61569	9.03328
Gma.10650.1.S1_at	2	AT4G01070	glycosyltransferase	9.06775	9.34279	9.45158	9.34565	9.9841
Gma.10858.1.S1_at	2	AT3G17860	expressed protein	9.89341	10.535	10.8042	10.5237	10.5605
Gma.12094.1.A1_at	2	/	no BLASTX match	5.16327	5.77446	6.53019	6.78611	6.55776
Gma.12148.1.S1_at	2	AT4G21860	methionine sulfoxide reductase domain-containing protein	10.0306	9.67123	9.68697	10.1549	10.3315
Gma.12984.1.S1_at	2	AT5G67385	phototropic-responsive protein	6.53384	6.89567	6.79722	7.37609	8.07563
Gma.13155.1.A1_at	2	AT5G21930	metal-transporting P-type ATPase	9.10904	9.2866	9.63408	10.4801	10.6524
Gma.1423.1.S1_a_at	2	AT1G75080	brassinosteroid signalling positive regulator (BES1/BZR1)	9.64549	9.6563	9.90468	10.2552	10.7962
Gma.15157.1.A1_at	2	AT1G62360	homeobox protein SHOOT MERISTEMLESS (STM)	10.3123	10.552	10.8303	11.126	11.7103
Gma.15774.1.S1_at	2	AT5G05830	zinc finger (C3HC4-type RING finger) family protein	7.9994	7.93927	8.14338	8.59686	9.19706
Gma.16122.1.S1_at	2	AT4G02290	glycosyl hydrolase family 9 protein	11.7642	11.839	11.8838	12.1973	12.6794
Gma.17005.1.S1_at	2	/	no BLASTX match	8.14764	8.30175	8.21067	8.63891	8.97843
Gma.17273.1.A1_at	2	AT5G64170	dentin sialophosphoprotein-related	7.5559	7.54754	7.95223	8.28362	8.68709
Gma.17759.1.S1_at	2	AT4G14550	auxin-responsive AUX/IAA family protein	10.3199	10.5559	10.3706	10.9952	11.5937
Gma.2261.1.S1_s_at	2	AT5G59220	protein phosphatase 2C	9.53865	9.9185	10.0828	10.7009	11.2107
Gma.2362.1.S1_at	2	AT2G40100	chlorophyll A-B binding protein (LHCB4.3)	7.14719	7.51791	7.61283	7.89823	8.40657
Gma.2386.1.S1_at	2	AT3G59690	calmodulin-binding family protein	9.32895	9.18667	9.19552	9.53598	9.96705
Gma.2487.2.S1_at	2	AT3G14067	subtilase family protein, contains similarity to cucumisin-like serine protease GI:3176874 from (Arabidopsis thaliana)	10.2589	10.2753	10.2884	10.6329	11.0541
Gma.2563.1.S1_a_at	2	AT5G62000	transcriptional factor B3 family protein / auxin-responsive factor (ARF1)	12.2781	12.3408	12.4979	12.7043	13.1157
Gma.3124.3.S1_a_at	2	AT1G53570	protein kinase	8.86022	8.91716	8.80793	8.99241	9.54364
Gma.4063.1.S1_at	2	AT3G20500	calcineurin-like phosphoesterase family protein	7.33801	7.25169	7.58402	7.74873	8.26168
Gma.408.1.S1_at	2	AT1G09250	expressed protein	8.44228	8.771	8.73087	8.99217	9.66848
Gma.5681.1.S1_at	2	AT3G50940	AAA-type ATPase family protein	9.30987	9.64531	9.6472	9.67658	10.0809
Gma.5849.1.S1_at	2	AT5G48490	protease inhibitor/seed storage/lipid transfer protein (LTP) family protein	11.3067	11.2915	11.1919	11.6552	11.927
Gma.6227.1.S1_at	2	AT3G21570	expressed protein	10.139	10.1254	10.0974	10.3538	10.8135
Gma.6664.2.S1_at	2	AT2G36830	major intrinsic family protein / MIP family protein	13.2671	13.3521	13.2387	13.184	13.6065
Gma.7673.1.S1_at	2	AT5G58300	leucine-rich repeat transmembrane protein kinase	9.32806	9.3741	9.36675	9.54022	9.96054
Gma.7714.1.S1_at	2	AT1G62360	homeobox protein SHOOT MERISTEMLESS (STM)	9.7909	9.92191	10.2073	10.5885	11.1974
Gma.7789.3.S1_at	2	AT5G57340	expressed protein	7.50762	7.75706	7.67994	7.56119	8.33635
Gma.8312.1.A1_at	2	AT4G23060	calmodulin-binding family protein	11.6121	11.7132	11.8112	12.2934	12.5275
Gma.9411.1.S1_at	2	/	no BLASTX match	8.32169	8.51746	8.72111	9.02172	9.66476
GmaAffx.10790.1.S1_at	2	AT2G36570	leucine-rich repeat transmembrane protein kinase	10.8457	10.887	10.8266	11.3764	11.6434
GmaAffx.13860.1.S1_at	2	AT5G10290	leucine-rich repeat family protein / protein kinase family protein	7.76866	7.57892	7.59816	7.74264	8.1658
GmaAffx.16619.2.S1_at	2	AT2G38440	Subunit of the WAVE complex	6.77856	6.73306	6.55822	6.76212	7.19443
GmaAffx.24408.1.A1_at	2	AT2G45120	zinc finger (C2H2 type) family protein	7.82106	7.80291	7.91724	8.41062	8.9476
GmaAffx.25478.1.S1_at	2	AT4G08920	cryptochrome 1 apoprotein (CRY1)	6.37637	6.87608	7.05296	6.87079	6.7982
GmaAffx.32419.1.S1_at	2	AT3G03440	armadillo/beta-catenin repeat family protein	7.92356	8.04554	8.10053	8.29813	8.77332
GmaAffx.5232.1.S1_at	2	AT3G45600	senescence-associated family protein	8.47799	8.57977	8.51336	8.91308	9.53973
GmaAffx.52826.2.S1_at	2	AT3G11410	protein phosphatase 2C (PP2C)	7.48445	7.8345	8.0677	8.79646	8.8878
GmaAffx.5334.1.S1_at	2	AT5G53450	Serine/threonine protein kinase	5.96932	5.9937	6.04887	6.58214	6.93835
GmaAffx.56692.1.S1_at	2	AT1G63690	protease-associated (PA) domain-containing protein	8.53736	8.67657	8.77303	9.54548	9.89318
GmaAffx.62364.1.S1_at	2	AT5G36210	expressed protein	10.2175	10.5181	10.7868	10.8955	11.7793
GmaAffx.63449.1.S1_at	2	AT1G70000	DNA-binding family protein	8.68572	9.08769	9.24916	9.70152	10.0453
GmaAffx.65216.1.S1_at	2	AT5G65140	trehalose-6-phosphate phosphatase	5.92877	6.38564	6.52247	6.85797	7.11784
GmaAffx.66009.1.S1_at	2	AT2G32280	expressed protein	6.9344	6.75895	6.74168	6.95177	7.39874
GmaAffx.6888.2.S1_at	2	AT3G55580	regulator of chromosome condensation (RCC1) family protein	6.47799	6.99863	7.46476	8.4022	8.06047
GmaAffx.70005.1.S1_s_at	2	AT1G06620	2-oxoglutarate-dependent dioxygenase	9.48203	9.2267	9.19759	9.60878	10.0282
GmaAffx.73258.2.S1_at	2	AT4G29820	expressed protein	6.27846	6.44428	6.46592	7.13775	7.7795
GmaAffx.84808.1.S1_at	2	AT5G03280	ethylene-insensitive 2 (EIN2)	8.57928	8.86567	9.03777	8.9934	9.37862
GmaAffx.86597.1.S1_at	2	AT5G63710	leucine-rich repeat transmembrane protein kinase	7.02169	7.47321	7.61663	8.14496	8.17905
GmaAffx.88163.1.S1_at	2	AT4G17790	expressed protein	9.15394	9.60237	9.65019	9.52036	10.0499
GmaAffx.89865.1.A1_s_at	2	AT3G13510	expressed protein	9.25202	9.21184	9.19136	9.44557	10.0155
GmaAffx.90970.1.S1_s_at	2	AT4G15093	catalytic LigB subunit of aromatic ring-opening dioxygenase family	8.19387	8.28648	8.32864	8.51548	9.06315
GmaAffx.92436.1.S1_s_at	2	AT1G72160	SEC14 cytosolic factor family protein	7.81596	7.80848	7.75579	8.12927	8.50939
GmaAffx.92468.1.S1_at	2	AT4G26080	protein phosphatase 2C	7.9021	7.97257	8.23209	8.91863	9.38614
GmaAffx.92600.1.S1_s_at	2	AT3G20060	ubiquitin-conjugating enzyme 19 (UBC19)	8.37793	8.36504	8.23415	8.43283	8.9681
Gma.3543.1.S1_at	3	AT1G44350	IAA-amino acid hydrolase 6 (ILL6)	8.43506	10.1671	10.3957	9.84915	10.6382
Gma.6184.1.S1_at	3	AT3G06350	shikimate dehydrogenase	5.26065	7.53356	7.71368	5.74835	6.12656
GmaAffx.89961.1.S1_at	3	AT4G17090	beta-amylase (CT-BMY)	4.41935	6.41781	6.52638	4.93796	6.02695
Gma.12547.1.A1_at	4	AT3G21510	two-component phosphorelay mediator 3 (HP3)	6.88564	5.94147	6.23082	8.18129	10.9696
Gma.16141.1.A1_at	4	AT1G69120	floral homeotic protein APETALA1 (AP1)	4.88548	4.65209	4.88113	9.25273	12.2772
Gma.1882.1.S1_at	4	UniRef90_Q56NI7	MADS box protein M2 related cluster	4.26856	4.31029	4.61092	6.94147	8.77383
Gma.4041.1.S1_at	4	AT5G60910	FRUITFULL (AGL8)	6.03429	6.19794	7.27993	9.76989	10.6403
GmaAffx.27618.1.S1_at	4	UniRef90_Q56NI6	MADS box protein M3 related cluster	4.38948	4.11047	4.43914	8.36171	10.9466
GmaAffx.32011.1.S1_at	4	AT1G49720	ABA-responsive element-binding protein	6.53396	6.6607	6.85341	9.41824	11.2796
GmaAffx.45324.1.S1_at	4	AT1G24260	MADS-box protein (AGL9)	3.97774	3.98297	4.51311	7.37226	10.6077
GmaAffx.57956.1.S1_at	4	AT1G26310	MADS-box protein	5.41824	5.48953	6.18024	8.41139	8.93039
GmaAffx.71645.1.S1_at	4	/	no BLASTX match	6.06299	5.92802	6.26631	8.52389	11.1331
Gma.10850.2.S1_at	5	AT1G76180	dehydrin (ERD14)	8.78201	9.31165	9.20257	9.23983	10.3518
Gma.10967.1.S1_at	5	AT1G09970	leucine-rich repeat transmembrane protein kinase	6.42078	6.81586	7.00055	6.21096	8.01579
Gma.11084.1.S1_at	5	AT1G76520	auxin efflux carrier family protein	8.99142	9.38526	9.53596	9.61626	10.8271
Gma.12166.1.S1_at	5	AT3G25770	allene oxide cyclase	6.64195	7.08329	7.47906	7.54941	8.46652
Gma.12301.1.S1_at	5	/	no BLASTX match	4.81098	5.06063	5.26459	5.73073	7.06158
Gma.12393.1.S1_a_at	5	AT3G14440	9-cis-epoxycarotenoid dioxygenase	6.96872	8.35948	8.36547	8.46078	10.245
Gma.12393.3.S1_at	5	AT3G14440	9-cis-epoxycarotenoid dioxygenase	4.81348	5.30344	5.28343	5.70186	7.52574
Gma.12487.1.S1_at	5	AT1G06800	lipase class 3 family protein, similar to DEFECTIVE IN ANTHER DEHISCENCE1	6.04277	7.2426	7.71789	8.5745	9.40074
Gma.12487.2.S1_at	5	AT1G06800	lipase class 3 family protein, similar to DEFECTIVE IN ANTHER DEHISCENCE1	5.65446	6.7076	6.9411	8.03123	8.55791
Gma.13269.2.A1_at	5	/	no BLASTX match	6.10589	6.78828	6.88572	7.41996	8.85975
Gma.17892.1.S1_at	5	/	no BLASTX match	5.69167	6.12909	5.85081	5.67864	7.50411
Gma.2100.1.S1_at	5	/	no BLASTX match	5.52717	5.69036	5.55515	5.7256	7.13334
Gma.3776.1.S1_at	5	AT1G28480	glutaredoxin family protein	5.71579	5.94658	5.79721	6.21444	7.80385
Gma.4659.1.S1_at	5	AT1G31690	copper amine oxidase	7.54297	8.08722	8.42817	8.68168	10.1471
Gma.5469.1.S1_at	5	AT4G13340	leucine-rich repeat extensin-like protein	8.58013	8.72221	9.00363	9.26329	11.0662
Gma.57.1.S1_at	5	AT1G51090	heavy-metal-associated domain-containing protein	5.02793	5.60902	5.73195	5.49422	6.838
Gma.593.2.S1_a_at	5	AT1G74840	myb family transcription factor	9.23451	9.94185	9.86458	10.2722	11.2777
Gma.593.2.S1_x_at	5	AT1G74840	myb family transcription factor	8.54172	9.25565	9.14288	9.68864	10.6329
Gma.736.1.A1_at	5	AT5G28237	Tryptophan synthase beta chain 1	3.78569	4.39974	4.65326	4.7262	6.81198
Gma.8503.1.S1_at	5	/	no BLASTX match	5.76004	6.1332	6.29309	6.01116	6.94672
Gma.9894.1.S1_at	5	AT5G42650	Allene oxide synthase (AOS)	7.99511	8.47899	8.47726	8.9135	9.99517
GmaAffx.27632.1.A1_at	5	/	no BLASTX match	5.5006	6.6326	7.59075	7.39889	8.81398
GmaAffx.31834.1.S1_at	5	AT4G39010	glycosyl hydrolase family 9 protein	4.86208	5.71008	5.95857	6.11548	8.11544
GmaAffx.47649.1.S1_at	5	AT4G36470	S-adenosyl-L-methionine:carboxyl methyltransferase family protein	6.75649	7.82482	7.81022	8.3608	10.6314
GmaAffx.80073.1.S1_at	5	AT1G31710	copper amine oxidase	5.73168	5.94555	6.17872	6.3461	7.48834
GmaAffx.80830.1.A1_at	5	AT1G07090	expressed protein	8.2914	8.19897	8.21493	8.15713	9.57762
GmaAffx.82835.2.S1_at	5	AT5G15410	cyclic nucleotide-regulated ion channel	7.67611	7.93164	7.83855	7.42148	8.98129
GmaAffx.90646.1.A1_s_at	5	AT2G30600	BTB/POZ domain-containing protein	8.84992	9.79349	9.83448	9.0917	10.3807
GmaAffx.90762.1.S1_s_at	5	AT4G28040	nodulin MtN21 family protein	6.75873	7.018	6.47694	6.39448	8.35338
Gma.10857.2.S1_s_at	6	AT3G11700	fasciclin domain-containing protein	8.56209	8.36647	8.24929	8.41068	8.93257
Gma.12503.1.S1_at	6	AT5G65640	basic helix-loop-helix (bHLH) family protein	11.4775	11.2151	11.1328	11.5667	12.231
Gma.12531.1.S1_at	6	AT4G12910	serine carboxypeptidase S10 family protein	7.75239	7.55562	7.54869	7.98825	8.61123
Gma.12589.1.A1_at	6	AT5G64700	nodulin MtN21 family protein	8.0227	7.50082	7.55794	7.72945	8.73839
Gma.12964.1.A1_at	6	AT5G62730	proton-dependent oligopeptide transport (POT) family protein	5.53097	5.65542	5.62578	5.97473	6.76957
Gma.12965.1.A1_at	6	AT2G25810	tonoplast intrinsic protein	7.5518	7.19062	7.06711	7.29199	8.06339
Gma.13269.1.S1_at	6	AT1G28310	Dof-type zinc finger domain-containing protein	5.06086	5.5166	5.6253	6.31164	7.27475
Gma.1404.1.S1_at	6	AT4G04955	allantoinase	11.0031	10.9337	10.994	11.3669	12.0492
Gma.15564.1.S1_a_at	6	AT2G22240	inositol-3-phosphate synthase isozyme 2	11.7736	11.5442	11.3492	12.2075	12.9863
Gma.15564.2.S1_x_at	6	AT5G10170	inositol-3-phosphate synthase	11.7595	11.4714	11.2732	12.151	12.9775
Gma.15630.1.A1_at	6	AT5G56040	leucine-rich repeat transmembrane protein kinase	7.53344	7.1375	7.21631	7.6355	8.58016
Gma.15707.1.S1_at	6	AT5G47180	vesicle-associated membrane family protein	6.35227	6.40383	6.37666	6.64349	7.97769
Gma.16129.1.S1_at	6	AT3G55570	expressed protein	6.39682	6.38045	6.36043	6.92264	7.6279
Gma.16812.1.S1_s_at	6	AT2G38380	peroxidase 22 (PER22)	11.5607	11.0506	10.7908	11.1738	11.8538
Gma.1744.1.S1_at	6	AT4G30710	expressed protein	6.34267	5.97752	6.10882	6.43285	7.06598
Gma.17758.1.S1_at	6	AT1G67340	zinc finger (MYND type) family protein	8.28351	8.30705	8.52809	8.98917	9.89331
Gma.186.1.S1_at	6	AT4G30960	CBL-interacting protein kinase 6 (CIPK6)	10.5947	10.4642	10.5331	10.6694	11.6882
Gma.2376.1.S1_at	6	AT5G11060	homeobox protein knotted-1 like 4 (KNAT4)	9.5384	9.34473	9.36648	9.45289	10.0723
Gma.2475.1.S1_at	6	AT3G19320	leucine-rich repeat family protein	8.12059	7.90979	7.67563	8.03373	8.74445
Gma.2488.1.S1_at	6	AT4G30610	serine carboxypeptidase S10 family protein	7.75176	7.61381	7.6266	7.88286	8.98775
Gma.2542.2.A1_at	6	AT4G27440	protochlorophyllide reductase A	7.06112	6.77363	6.87262	6.96879	7.7012
Gma.2912.1.S1_at	6	AT1G52690	late embryogenesis abundant protein	4.9737	5.01422	5.26648	5.65203	6.75448
Gma.3165.1.S1_at	6	AT3G01470	homeobox-leucine zipper protein 5 (HAT5)	6.02206	5.43062	5.79572	6.07047	7.19907
Gma.3799.1.S1_at	6	AT4G29100	ethylene-responsive family protein	8.89285	8.82918	8.84564	8.94699	9.85793
Gma.3940.1.S1_at	6	/	no BLASTX match	6.12851	6.1014	6.17418	6.3506	7.38705
Gma.4030.1.S1_at	6	AT3G14680	cytochrome P450	10.7851	10.641	10.4976	10.9432	11.5919
Gma.4046.2.S1_at	6	AT5G64550	loricrin-related	9.06269	8.82644	8.95599	9.15048	10.2293
Gma.5504.1.S1_at	6	AT2G26070	expressed protein	7.52333	7.39867	7.54955	7.79322	8.50444
Gma.5553.2.S1_at	6	AT3G53990	universal stress protein (USP) family protein	7.7795	7.91652	7.88421	8.02371	9.22947
Gma.5631.1.S1_at	6	AT5G23810	amino acid transporter family protein	8.99739	8.65422	8.71745	8.7243	9.61329
Gma.6299.3.S1_at	6	AT4G14030	selenium-binding protein	9.41652	9.31554	9.36339	9.4948	10.5546
Gma.6442.1.S1_at	6	AT1G52760	esterase/lipase/thioesterase family protein	6.97073	6.49267	6.4748	6.79313	7.21285
Gma.8861.1.S1_at	6	AT5G28300	trihelix DNA-binding protein	8.43556	8.45899	8.49731	8.80715	9.5009
Gma.9141.1.A1_at	6	AT2G39980	transferase family protein	5.29642	5.27157	5.33607	5.57191	6.73239
Gma.9448.1.S1_at	6	AT4G39010	glycosyl hydrolase family 9 protein	7.98773	8.23568	8.19873	8.93699	10.1265
Gma.9506.1.S1_at	6	AT1G69780	homeobox-leucine zipper protein 13 (HB-13)	8.62526	8.28353	8.44806	8.87737	9.97534
Gma.9506.2.S1_a_at	6	AT1G69780	homeobox-leucine zipper protein 13 (HB-13)	6.32893	6.35625	6.10548	6.88309	7.74868
Gma.9647.1.S1_at	6	AT4G26220	caffeoyl-CoA 3-O-methyltransferase	6.29468	6.17634	5.98702	6.23077	7.14713
GmaAffx.10095.1.S1_at	6	AT1G59650	expressed protein	8.54513	8.47771	8.4618	8.61269	9.39306
GmaAffx.12946.1.S1_at	6	AT4G24660	zinc finger homeobox family protein	9.30194	9.43889	9.0436	9.62131	10.4645
GmaAffx.21003.1.S1_at	6	AT1G78580	trehalose-6-phosphate synthase	8.37553	8.08059	8.41953	9.37036	10.1467
GmaAffx.27488.1.S1_at	6	AT4G24480	serine/threonine protein kinase	8.08597	8.12408	8.39939	8.6977	9.98629
GmaAffx.27600.1.S1_at	6	AT3G06130	heavy-metal-associated domain-containing protein	5.69832	5.9834	6.00912	6.49573	7.51437
GmaAffx.28057.1.S1_at	6	AT2G45580	cytochrome P450 family protein	5.40835	5.25735	5.17918	5.60414	6.71715
GmaAffx.30960.1.S1_at	6	/	no BLASTX match	5.5888	5.40313	5.66227	6.27958	7.06466
GmaAffx.32015.2.S1_at	6	AT5G58900	myb family transcription factor	7.28337	7.25802	7.09725	7.67799	8.6696
GmaAffx.32413.1.S1_at	6	AT1G79900	mitochondrial substrate carrier family protein	6.00695	5.69619	5.64545	6.12396	6.99043
GmaAffx.37316.1.S1_at	6	AT5G20740	invertase/pectin methylesterase inhibitor family protein	9.75983	9.80654	9.58731	10.2722	10.8479
GmaAffx.42856.1.S1_at	6	AT1G51070	basic helix-loop-helix (bHLH) family protein	7.11873	6.95234	6.77635	7.35938	8.18852
GmaAffx.43277.1.A1_at	6	AT2G46620	AAA-type ATPase family protein	7.66837	7.68049	7.73547	8.1029	8.80965
GmaAffx.46298.1.S1_at	6	AT5G19530	spermine/spermidine synthase family protein	9.88615	10.0739	9.98726	10.6032	11.3397
GmaAffx.47165.1.A1_at	6	/	no BLASTX match	8.42082	8.23111	8.37647	8.47379	9.1354
GmaAffx.52169.1.S1_at	6	/	no BLASTX match	8.47758	8.67606	8.60561	9.35652	10.2666
GmaAffx.55925.1.S1_at	6	AT2G23170	IAA-amido synthase	6.36478	6.13672	6.14681	6.61005	7.62614
GmaAffx.56418.1.S1_at	6	AT3G05220	heavy-metal-associated domain-containing protein	6.39519	6.30789	6.52402	6.70635	7.93438
GmaAffx.57668.1.S1_at	6	AT3G10810	zinc finger (C3HC4-type RING finger) family protein	9.1767	9.19867	9.16788	9.37801	10.2758
GmaAffx.61901.1.S1_at	6	AT5G64260	phosphate-responsive protein	7.14564	7.2382	7.08294	7.39769	8.23411
GmaAffx.64885.1.S1_at	6	AT5G55020	myb family transcription factor (MYB120)	6.48398	6.61578	6.52347	6.93852	7.65765
GmaAffx.66649.1.S1_at	6	AT1G48600	phosphoethanolamine N-methyltransferase 2	9.23943	9.27552	9.22084	9.64889	10.7917
GmaAffx.66798.1.S1_at	6	AT1G09910	expressed protein	7.10983	7.01922	7.25621	7.43744	8.25782
GmaAffx.66865.1.S1_at	6	AT2G41670	GTP-binding family protein, contains Pfam domain, PF01926: GTPase of unknown function	7.47155	7.24046	7.23987	7.26939	6.6892
GmaAffx.7160.1.S1_x_at	6	AT5G11670	malic enzyme	10.9003	10.9644	10.9815	10.9058	11.6861
GmaAffx.72618.1.S1_at	6	/	no BLASTX match	7.59534	7.35383	7.38485	7.72824	8.83045
GmaAffx.73708.1.S1_at	6	AT3G45260	zinc finger (C2H2 type) family protein	6.60491	6.44594	6.31583	6.55233	7.17925
GmaAffx.74622.1.S1_at	6	AT3G62690	zinc finger (C3HC4-type RING finger) family protein	6.6968	6.73327	6.33539	6.57123	7.90695
GmaAffx.77998.1.S1_at	6	AT2G46590	Dof zinc finger protein	5.55976	5.36248	5.57541	6.22433	7.22565
GmaAffx.81999.1.S1_at	6	AT1G70510	homeobox protein knotted-1 like 2 (KNAT2)	7.27932	7.46348	7.85467	8.35449	9.29768
GmaAffx.83818.1.S1_at	6	/	no BLASTX match	6.73385	6.72242	6.77494	6.92161	7.58294
GmaAffx.86258.1.S1_x_at	6	/	no BLASTX match	6.98369	6.73751	6.64178	6.90275	7.45041
GmaAffx.86285.1.S1_at	6	AT3G24520	heat shock transcription factor family protein	6.72479	6.14339	6.0773	6.40656	7.63128
GmaAffx.86390.1.S1_x_at	6	AT2G28810	Dof-type zinc finger domain-containing protein	6.65477	6.67982	6.52084	7.01561	8.04329
GmaAffx.86686.1.S1_at	6	AT4G36930	basic helix-loop-helix (bHLH) protein SPATULA (SPT)	6.48743	6.55442	6.57819	7.6641	8.65951
GmaAffx.87092.2.S1_at	6	AT1G49780	U-box domain-containing protein	6.56516	6.64829	6.48429	6.63657	7.63704
GmaAffx.88546.2.S1_at	6	AT1G29670	GDSL-motif lipase/hydrolase family protein	6.16597	6.06785	6.12545	6.20135	6.93255
GmaAffx.89363.1.S1_s_at	6	AT2G25810	tonoplast intrinsic protein	7.57753	7.15285	7.0067	7.50647	8.32671
GmaAffx.90617.1.S1_s_at	6	AT2G44480	glycosyl hydrolase family 1 protein	12.0002	11.7162	11.5013	12.2658	13.0802
GmaAffx.91936.1.S1_s_at	6	AT3G04730	auxin-responsive protein (IAA16)	10.2252	10.2747	10.2884	10.6913	11.504
GmaAffx.93436.1.A1_s_at	6	AT3G16770	ERF/AP2 transcription factor family	8.56724	8.53672	8.42608	8.96133	9.70817
Gma.2249.1.S1_at	7	AT5G33360	hypothetical protein	6.8545	7.32773	7.45464	6.77992	10.0856
Gma.4628.2.S1_at	7	AT2G45550	cytochrome P450 family protein	8.43916	7.74203	7.79336	8.23076	10.7618
Gma.5650.2.S1_a_at	7	AT2G21660	glycine-rich RNA-binding protein (GRP7)	7.98877	8.39437	8.42146	9.20477	11.831
Gma.5863.1.S1_at	7	AT4G39230	isoflavone reductase	4.76158	4.8434	4.7602	4.94693	8.18232
Gma.8318.1.A1_at	7	/	no BLASTX match	3.97566	3.96568	3.95814	5.0371	8.01123
GmaAffx.27758.1.S1_at	7	AT2G24580	sarcosine oxidase family protein	4.89445	4.85167	4.87923	5.35382	8.15201
GmaAffx.30674.1.S1_at	7	AT4G39010	glycosyl hydrolase family 9 protein	7.05268	7.61778	7.8713	8.37715	10.9509
GmaAffx.34785.5.S1_s_at	7	AT3G54590	proline-rich extensin-like family protein	5.90234	5.16815	5.53544	5.51584	9.00818
GmaAffx.5765.1.S1_at	7	AT4G39770	trehalose-6-phosphate phosphatase	5.84787	5.8057	5.92597	6.60342	10.4363
GmaAffx.5982.1.A1_at	7	AT4G02810	expressed protein	4.86779	4.98703	5.06333	5.86038	9.4972
GmaAffx.70788.1.S1_at	7	AT5G15800	floral homeotic protein SEPALLATA1 (SEP1)	4.72132	4.70232	4.63633	5.35046	8.28341
GmaAffx.76494.1.S1_at	7	AT5G15800	floral homeotic protein SEPALLATA1 (SEP1)	3.76974	3.82779	3.72581	3.87978	7.96483
Gma.11276.1.S1_at	8	AT5G58900	myb family transcription factor	7.15462	6.90366	6.83793	7.89024	9.68687
Gma.13060.1.S1_x_at	8	AT5G43700	auxin-responsive protein (IAA4)	5.95325	5.98245	6.21793	6.53864	8.12119
Gma.13068.1.S1_a_at	8	AT2G40435	expressed protein	6.12992	5.55005	5.9193	6.26234	7.63895
Gma.13085.1.S1_at	8	AT4G40010	serine/threonine protein kinase	7.05147	6.77985	7.18296	7.63252	9.03321
Gma.13140.4.S1_at	8	AT4G36250	aldehyde dehydrogenase family protein	6.78097	6.42918	6.37306	6.62372	8.56735
Gma.14610.1.A1_at	8	AT3G05140	protein kinase family protein	5.15765	5.09103	5.24129	5.78636	7.1099
Gma.1524.1.S1_at	8	AT3G60130	glycosyl hydrolase family 1 protein	7.56627	7.1816	7.25844	8.59193	10.7678
Gma.15925.2.A1_at	8	AT4G25780	pathogenesis-related protein	5.07521	4.82221	4.96582	6.40446	8.16155
Gma.4873.1.S1_at	8	AT4G33950	protein kinase	7.9794	7.54306	7.92202	8.35393	9.59683
Gma.6033.2.S1_at	8	AT4G22920	expressed protein	5.86206	5.95229	6.19601	7.10842	8.41282
Gma.6299.1.S1_at	8	AT3G05890	hydrophobic protein (RCI2B) / low temperature and salt responsive protein (LTI6B)	5.76034	5.51191	5.68737	6.97623	8.36905
Gma.6312.1.S1_s_at	8	AT5G17540	transferase family protein	8.90509	8.48202	8.56677	9.40002	10.8192
Gma.7110.1.S1_at	8	AT1G07650	leucine-rich repeat transmembrane protein kinase	9.09954	7.81682	7.72898	8.06283	9.9616
Gma.8383.1.S1_at	8	AT3G30530	bZIP transcription factor family protein	5.42768	5.34735	5.47375	6.2935	7.80658
GmaAffx.10710.1.S1_s_at	8	AT4G30320	allergen V5/Tpx-1-related family protein	6.23449	5.69725	5.78083	6.36333	7.6453
GmaAffx.16201.1.S1_at	8	AT1G64050	expressed protein	7.14436	6.85851	6.889	7.12689	8.79076
GmaAffx.19764.1.A1_at	8	AT3G60130	glycosyl hydrolase family 1 protein	5.54287	5.28846	5.32152	6.27567	8.08974
GmaAffx.26533.1.A1_s_at	8	AT4G24350	phosphorylase family protein	6.38399	6.53157	6.58404	7.06988	8.6155
GmaAffx.31311.1.S1_at	8	/	no BLASTX match	6.84282	5.39488	5.44174	6.87925	8.03836
GmaAffx.44685.1.A1_at	8	AT5G35670	calmodulin-binding family protein	6.86058	6.83111	6.86102	7.53725	9.44255
GmaAffx.44685.2.S1_at	8	AT5G35670	calmodulin-binding family protein	5.61392	5.63234	5.54983	6.17384	7.67519
GmaAffx.48306.1.S1_at	8	AT5G49620	myb family transcription factor (MYB78)	5.58688	6.20663	6.23556	7.67805	9.61056
GmaAffx.57471.1.S1_at	8	AT3G22600	protease inhibitor/seed storage/lipid transfer protein (LTP) family protein	6.28145	6.18952	6.05417	6.53656	8.04323
GmaAffx.58073.1.S1_at	8	AT1G78020	senescence-associated protein-related	5.32226	5.05358	4.78789	5.07645	6.85605
GmaAffx.64075.1.S1_at	8	AT2G21180	expressed protein	7.89816	8.02531	7.97502	8.59496	9.85875
GmaAffx.67937.1.S1_at	8	AT3G61040	cytochrome P450 family protein	5.10305	5.14901	5.19664	5.96708	7.52471
GmaAffx.68724.1.A1_at	8	/	no BLASTX match	5.61281	5.62077	5.58011	6.39906	7.73554
GmaAffx.76123.1.S1_at	8	/	no BLASTX match	5.2859	5.2371	5.23488	5.70615	7.04656
GmaAffx.77169.2.S1_at	8	AT3G12710	methyladenine glycosylase family protein	7.83055	7.56939	7.31543	8.29283	10.2201
GmaAffx.91778.1.S1_s_at	8	AT5G58900	myb family transcription factor	6.29198	6.04021	5.8637	6.88917	8.38392
GmaAffx.92838.1.S1_s_at	8	AT1G54270	eukaryotic translation initiation factor 4A-2	11.0993	10.85	10.9583	11.0066	12.5896
GmaAffx.93453.1.S1_s_at	8	AT5G17540	transferase family protein	7.81097	7.34884	7.31824	8.53857	9.93873
Gma.11116.4.S1_at	8	AT3G53420	similar to plasma membrane intrinsic protein 2B (PIP2B)	5.80249	5.60025	5.40525	5.89728	8.00322
Gma.12318.1.S1_at	8	AT5G21482	cytokinin oxidase, putative (CKX5)	7.51348	7.49041	7.2744	7.61262	9.89406
Gma.13030.1.S1_a_at	8	AT1G73260	trypsin and protease inhibitor family protein	4.71261	4.5876	4.77604	4.86563	7.09605
Gma.133.1.S1_at	8	AT1G22600	expressed protein	4.58326	4.44516	4.54424	4.7797	6.93461
Gma.13356.1.S1_at	8	AT2G28490	cupin family protein	5.3856	5.39304	5.40754	5.51887	7.71792
Gma.17137.1.S1_at	8	/	no BLASTX match	5.64423	5.87666	5.71236	6.77841	9.18002
Gma.257.2.S1_a_at	8	AT3G12490	cysteine protease inhibitor	7.65557	8.15165	8.60899	9.28985	11.607
Gma.3575.1.S1_at	8	AT1G49750	leucine-rich repeat family protein	7.29724	6.59008	6.26524	6.51959	8.67334
GmaAffx.23289.1.S1_at	8	/	no BLASTX match	6.56519	6.24789	6.27992	6.3494	8.45674
GmaAffx.27758.2.S1_at	8	AT2G24580	sarcosine oxidase family protein	4.26713	4.44639	4.26127	4.59649	6.72692
GmaAffx.32011.2.S1_at	8	AT1G49720	ABA-responsive element-binding protein	5.5405	5.64263	5.8935	7.21047	9.5905
GmaAffx.37570.1.S1_s_at	8	AT5G15230	gibberellin-regulated protein 4 (GASA4)	8.59543	8.843	8.70135	9.1061	11.0871
GmaAffx.48357.1.S1_at	8	/	no BLASTX match	5.65626	5.447	5.42151	5.45048	7.55926
GmaAffx.61867.1.S1_at	8	AT1G01580	ferric-chelate reductase	5.1223	4.71779	5.05424	5.23703	7.53706
GmaAffx.63611.1.S1_at	8	AT5G10770	chloroplast nucleoid DNA-binding protein	4.77237	4.7098	4.77102	5.13154	7.42797
GmaAffx.69557.1.S1_at	8	/	no BLASTX match	4.55721	4.5585	4.34848	4.82605	6.99579
GmaAffx.70435.2.S1_at	8	AT4G00050	basic helix-loop-helix (bHLH) family protein	4.45826	4.5331	4.47976	4.53586	7.0672
GmaAffx.73857.1.S1_at	8	AT1G29195	expressed protein	5.04632	5.12053	5.20141	5.58122	7.61349
GmaAffx.82204.3.S1_at	8	AT5G21482	cytokinin oxidase, putative (CKX5)	5.12149	5.28615	4.98824	5.30488	7.25439
Gma.10239.1.S1_at	9	AT2G46990	auxin-responsive protein / indoleacetic acid-induced protein 20 (IAA20)	7.55483	7.4542	7.49565	7.12334	5.85473
Gma.10239.2.A1_at	9	/	no BLASTX match	6.98102	6.83675	7.25776	6.56991	5.47069
Gma.12619.1.A1_at	9	/	no BLASTX match	8.80465	9.66281	9.98746	9.13799	7.6813
Gma.13408.1.S1_at	9	/	no BLASTX match	6.96867	7.12392	6.52229	6.29523	5.11951
Gma.14128.1.A1_at	9	/	no BLASTX match	8.64785	8.67079	8.57206	6.91804	5.82468
Gma.17979.1.S1_a_at	9	AT3G57030	strictosidine synthase family protein	8.30194	7.91949	7.8881	7.52342	6.14803
Gma.2230.1.A1_at	9	AT4G23420	short-chain dehydrogenase/reductase (SDR) family protein	7.55538	8.06854	8.26704	7.31276	6.5138
Gma.413.1.S1_s_at	9	AT1G71695	peroxidase 12 (PER12)	6.72014	7.58154	7.92831	7.57579	6.45893
Gma.4206.1.S1_s_at	9	AT5G06900	cytochrome P450 family protein	8.48995	7.81338	7.75567	7.08181	4.55883
Gma.4958.1.A1_at	9	AT5G16370	AMP-binding protein	8.84806	8.28979	8.45163	7.61389	6.22313
Gma.6108.1.S1_at	9	AT5G04080	expressed protein	8.07099	8.10853	8.26434	7.50765	6.54131
Gma.8542.1.S1_at	9	AT5G06860	polygalacturonase inhibiting protein 1 (PGIP1)	7.38133	7.25471	7.48138	6.30624	4.90563
Gma.9637.1.S1_at	9	AT5G06860	polygalacturonase inhibiting protein 1 (PGIP1)	9.20811	8.52013	8.71223	7.66238	6.51314
GmaAffx.20450.1.S1_at	9	AT4G22920	expressed protein	6.89735	6.7459	6.98392	6.20939	4.90564
GmaAffx.20514.1.A1_at	9	AT5G14070	glutaredoxin family protein	9.85036	9.97517	10.109	9.74651	8.4858
GmaAffx.26059.1.S1_at	9	AT1G55810	uracil phosphoribosyltransferase	6.67577	6.64941	6.78076	6.4001	5.23172
GmaAffx.58559.1.A1_at	9	AT2G19070	transferase family protein	9.4649	9.02832	9.13105	8.52767	6.19261
GmaAffx.75503.1.S1_at	9	AT4G34760	auxin-responsive family protein	8.96588	8.7767	8.43535	8.15778	6.53394
GmaAffx.80720.1.S1_at	9	AT5G42800	dihydroflavonol 4-reductase	7.01858	6.95432	6.85817	6.48168	4.86904
GmaAffx.82256.1.S1_at	9	AT5G19260	expressed protein	9.67402	10.8966	10.4215	9.40951	7.18713
GmaAffx.84424.1.S1_at	9	AT4G37980	mannitol dehydrogenase	6.63743	7.13443	7.19563	6.63332	5.49207
GmaAffx.87467.1.S1_at	9	AT1G52560	26.5 kDa class I small heat shock protein-like	8.22722	8.24858	8.06591	7.78798	6.50399
GmaAffx.88342.1.S1_at	9	AT2G31160	expressed protein	8.4841	8.65725	8.33596	8.05831	6.7785
GmaAffx.88342.3.S1_at	9	/	no BLASTX match	7.05958	6.91504	6.96632	6.67155	4.99356
GmaAffx.89624.1.A1_s_at	9	AT1G45249	ABA-responsive element-binding protein 2 (AREB2)	9.60805	9.57943	9.81848	9.18783	8.18486
GmaAffx.9006.2.S1_at	9	AT4G24540	SHORT VEGETATIVE PHASE protein	6.79099	7.71985	7.48264	7.06054	5.69953
Gma.12377.1.S1_at	10	AT5G25940	early nodulin-related	9.43086	6.751	6.24787	6.27783	5.82935
Gma.16515.2.S1_a_at	10	AT2G44480	glycosyl hydrolase family 1 protein	9.26344	7.91289	7.6102	6.32442	5.16224
Gma.3013.1.S1_s_at	10	AT5G27760	hypoxia-responsive family protein	8.32915	5.71698	5.24768	5.34523	5.26587
GmaAffx.79175.1.S1_at	10	AT2G42280	basic helix-loop-helix (bHLH) family protein	6.8448	5.6359	5.61362	4.80017	4.04684
aPutative annotation is retrieved from HarvEST (www.harvest-web.org) and based on the best BLASTX match against TAIR Arabidopsis protein database or Uniprot protein database
