# Supplementary material for: Molecular processes underlying the floral transition in the soybean shoot apical meristem
Source: Plant J. 2008 Nov 27;57(5):832–45. doi: 10.1111/j.1365-313X.2008.03730.x (PMC2667682; doi:10.1111/j.1365-313X.2008.03730.x)
Supplement: Supplementary file 2 [file tpj0057-0832-SD2.xls]

## Sheet: Sheet1
Supplemental Table 2. Soybean transcripts with putative Arabidopsis orthologs reported to be responsive to ABA (Nemhauser et al., 2006)
Probe Set	AtGIa	Putative Annotationb
Gma.10650.1.S1_at	AT4G01070	glycosyltransferase
Gma.10850.2.S1_at	AT1G76180	dehydrin (ERD14)
Gma.10858.1.S1_at	AT3G17860	expressed protein
Gma.11084.1.S1_at	AT1G76520	auxin efflux carrier family protein
Gma.12393.1.S1_a_at	AT3G14440	9-cis-epoxycarotenoid dioxygenase
Gma.12393.3.S1_at	AT3G14440	9-cis-epoxycarotenoid dioxygenase
Gma.12503.1.S1_at	AT5G65640	basic helix-loop-helix (bHLH) family protein
Gma.13030.1.S1_a_at	AT1G73260	trypsin and protease inhibitor family protein
Gma.13068.1.S1_a_at	AT2G40435	expressed protein
Gma.13085.1.S1_at	AT4G40010	serine/threonine protein kinase
Gma.15564.1.S1_a_at	AT2G22240	inositol-3-phosphate synthase isozyme 2
Gma.15630.1.A1_at	AT5G56040	leucine-rich repeat transmembrane protein kinase
Gma.15707.1.S1_at	AT5G47180	vesicle-associated membrane family protein
Gma.15958.1.S1_at	AT3G02885	gibberellin-regulated protein 5 (GASA5)
Gma.17273.1.A1_at	AT5G64170	dentin sialophosphoprotein-related
Gma.186.1.S1_at	AT4G30960	CBL-interacting protein kinase 6 (CIPK6)
Gma.2261.1.S1_s_at	AT5G59220	protein phosphatase 2C
Gma.2376.1.S1_at	AT5G11060	homeobox protein knotted-1 like 4 (KNAT4)
Gma.2416.1.S1_at	AT1G67360	rubber elongation factor (REF) family protein
Gma.2487.2.S1_at	AT3G14067	subtilase family protein
Gma.2488.1.S1_at	AT4G30610	serine carboxypeptidase S10 family protein
Gma.2912.1.S1_at	AT1G52690	late embryogenesis abundant protein
Gma.3124.3.S1_a_at	AT1G53570	protein kinase
Gma.3165.1.S1_at	AT3G01470	homeobox-leucine zipper protein 5 (HAT5)
Gma.3575.1.S1_at	AT1G49750	leucine-rich repeat family protein
Gma.4063.1.S1_at	AT3G20500	calcineurin-like phosphoesterase family protein
Gma.4873.1.S1_at	AT4G33950	protein kinase
Gma.5553.2.S1_at	AT3G53990	universal stress protein (USP) family protein
Gma.5650.2.S1_a_at	AT2G21660	glycine-rich RNA-binding protein (GRP7)
Gma.593.2.S1_a_at	AT1G74840	myb family transcription factor
Gma.593.2.S1_x_at	AT1G74840	myb family transcription factor
Gma.6033.2.S1_at	AT4G22920	expressed protein
Gma.6299.1.S1_at	AT3G05890	hydrophobic protein (RCI2B) / low temperature and salt responsive protein (LTI6B)
Gma.7789.3.S1_at	AT5G57340	expressed protein
Gma.8312.1.A1_at	AT4G23060	calmodulin-binding family protein
Gma.8516.1.S1_at	AT3G09270	glutathione S-transferase
Gma.914.1.A1_at	AT2G16800	high-affinity nickel-transport family protein
Gma.9504.1.S1_at	AT1G58170	disease resistance-responsive protein-related
GmaAffx.10095.1.S1_at	AT1G59650	expressed protein
GmaAffx.13860.1.S1_at	AT5G10290	leucine-rich repeat family protein / protein kinase family protein
GmaAffx.15212.1.S1_at	AT3G49250	expressed protein
GmaAffx.20450.1.S1_at	AT4G22920	expressed protein
GmaAffx.26059.1.S1_at	AT1G55810	uracil phosphoribosyltransferase
GmaAffx.26533.1.A1_s_at	AT4G24350	phosphorylase family protein
GmaAffx.27488.1.S1_at	AT4G24480	serine/threonine protein kinase
GmaAffx.27758.1.S1_at	AT2G24580	sarcosine oxidase family protein
GmaAffx.27758.2.S1_at	AT2G24580	sarcosine oxidase family protein
GmaAffx.5232.1.S1_at	AT3G45600	senescence-associated family protein
GmaAffx.52826.2.S1_at	AT3G11410	protein phosphatase 2C (PP2C)
GmaAffx.55925.1.S1_at	AT2G23170	IAA-amido synthase
GmaAffx.56418.1.S1_at	AT3G05220	heavy-metal-associated domain-containing protein
GmaAffx.57471.1.S1_at	AT3G22600	protease inhibitor/seed storage/lipid transfer protein (LTP) family protein
GmaAffx.61901.1.S1_at	AT5G64260	phosphate-responsive protein
GmaAffx.64075.1.S1_at	AT2G21180	expressed protein
GmaAffx.7160.1.S1_x_at	AT5G11670	malic enzyme
GmaAffx.75503.1.S1_at	AT4G34760	auxin-responsive family protein
GmaAffx.79175.1.S1_at	AT2G42280	basic helix-loop-helix (bHLH) family protein
GmaAffx.80830.1.A1_at	AT1G07090	expressed protein
GmaAffx.84424.1.S1_at	AT4G37980	mannitol dehydrogenase
GmaAffx.86285.1.S1_at	AT3G24520	heat shock transcription factor family protein
GmaAffx.86390.1.S1_x_at	AT2G28810	Dof-type zinc finger domain-containing protein
GmaAffx.87467.1.S1_at	AT1G52560	26.5 kDa class I small heat shock protein-like
GmaAffx.87908.1.S1_at	AT5G53120	Spermidine synthase
GmaAffx.88311.1.S1_at	AT1G24625	zinc finger (C2H2 type) family protein (ZFP7)
GmaAffx.88546.2.S1_at	AT1G29670	GDSL-motif lipase/hydrolase family protein
GmaAffx.90762.1.S1_s_at	AT4G28040	nodulin MtN21 family protein
GmaAffx.92468.1.S1_at	AT4G26080	protein phosphatase 2C
GmaAffx.92838.1.S1_s_at	AT1G54270	eukaryotic translation initiation factor 4A-2
aArabidopsis accession as retrieved from HarvEST (www.harvest-web.org)
bPutative annotation is retrieved from HarvEST (www.harvest-web.org) and based on the best BLASTX match against TAIR Arabidopsis protein database
