# Supplementary material for: Molecular processes underlying the floral transition in the soybean shoot apical meristem
Source: Plant J. 2008 Nov 27;57(5):832–45. doi: 10.1111/j.1365-313X.2008.03730.x (PMC2667682; doi:10.1111/j.1365-313X.2008.03730.x)
Supplement: Supplementary file 3 [file tpj0057-0832-SD3.xls]

## Sheet: Sheet1
Supplemental Table 3. Arabidopsis transcript identified to be significantly induced or repressed during the floral initiation process and the resulting dataset was used in the comparison as indicated in Figure 7. The Arabidopsis floral initiation dataset is generated by the study of Schmid and coworkers (Schmid et al., 2003) and re-analyzed using maSigPro as outlined in Methods for comparison wit…
			Log2 Signal Intensity
Probe Seta	Annotationb	AtGI	0 LDc	3 LDc	5 LDc	7 LDc
245088_at	subtilase family protein, contains similarity to subtilisin-like protease C1 GI:13325079 from (Glycine max)	AT2G39850	6.81252	6.57484	5.98863	5.47266
245229_at	hydroxyproline-rich glycoprotein family protein, contains proline-rich extensin domains, INTERPRO:IPR002965; Common family member At5g52430 (Arabidopsis thaliana);	AT4G25620	6.68101	6.62282	6.52807	5.85376
245319_at	expressed protein	AT4G16146	6.861	5.74008	5.62091	5.9878
245417_at	formyltetrahydrofolate deformylase, putative, similar to formyltetrahydrofolate deformylase (strain PCC 6803- Synechocystis sp.) SWISS-PROT:Q55135	AT4G17360	6.51943	6.03389	5.86122	5.76278
245445_at	encodes a member of the DREB subfamily A-4 of ERF/AP2 transcription factor family. The protein contains one AP2 domain. There are 17 members in this subfamily including TINY.	AT4G16750	6.50911	5.8153	5.60863	5.15344
246239_at	transporter-related, low similarity to spinster membrane proteins from (Drosophila melanogaster) GI:12003976, GI:12003972, GI:12003974, GI:12003970; contains Pfam profile PF00083: major facilitator superfamily protein	AT4G36790	6.79967	6.59382	6.58486	6.86672
246566_at	proton-dependent oligopeptide transport (POT) family protein, contains Pfam profile: PF00854 POT family	AT5G14940	6.69116	6.07541	5.74898	4.76573
246633_at	protein kinase family protein, contains eukaryotic protein kinase domain, INTERPRO:IPR000719	AT1G29720	6.92333	6.11735	5.43643	5.45849
246952_at	ovate family protein, 62% similar to ovate protein (GI:23429649) (Lycopersicon esculentum); contains TIGRFAM TIGR01568 : uncharacterized plant-specific domain TIGR01568	AT5G04820	7.1565	6.69658	6.5674	6.54455
247696_at	myb family transcription factor (MYB59), contains PFAM profile: myb DNA binding domain PF00249	AT5G59780	6.65976	6.02869	5.70774	5.01126
247957_at	protein phosphatase 2C ABI2 / PP2C ABI2 / abscisic acid-insensitive 2 (ABI2), identical to SP:O04719 Protein phosphatase 2C ABI2 (EC 3.1.3.16) (PP2C) (Abscisic acid- insensitive 2) {Arabidopsis thaliana}	AT5G57050	6.40693	5.69701	5.35827	5.61073
248254_at	leucine-rich repeat transmembrane protein kinase, putative	AT5G53320	6.43724	5.97612	5.45862	4.89364
248440_at	acid phosphatase, putative, similar to acid phosphatase-1(1); Apase-1(1) (Lycopersicon esculentum) GI:7705154, acid phosphatase (Glycine max) GI:3341443; contains Pfam profile PF03767: HAD superfamily (subfamily IIIB) phosphatase	AT5G51260	7.25617	6.74197	6.26617	5.96485
248845_at	disease resistance protein (TIR-NBS-LRR class), putative, domain signature TIR-NBS-LRR exists, suggestive of a disease resistance protein.	AT5G46470	6.9542	6.57041	6.46363	6.53662
249071_at	MATE efflux family protein, similar to ripening regulated protein DDTFR18 (Lycopersicon esculentum) GI:12231296; contains Pfam profile PF01554: Uncharacterized membrane protein family	AT5G44050	6.29658	6.24953	5.99376	5.43881
249283_at	amino acid transporter family protein, similar to amino acid permease 1 (Nicotiana sylvestris) GI:976402; belongs to INTERPRO:IPR002422 amino acid/polyamine transporter, family II	AT5G41800	6.87618	6.62648	6.45245	6.1815
249378_at	expressed protein	AT5G40450	7.35896	6.99681	6.52497	6.41505
249719_at	auxin-responsive family protein, similar to auxin-induced protein AIR12 GI:11357190 (Arabidopsis thaliana)	AT5G35735	6.32887	5.65131	5.63742	5.62413
249741_at	pseudo-response regulator 5 (APRR5), identical to pseudo-response regulator 5 GI:10281006 from (Arabidopsis thaliana)	AT5G24470	8.25153	5.67033	5.46811	5.76912
250323_at	proline-rich family protein, similar to hydroxyproline-rich glycoprotein gi:169345:gb:AAA33763	AT5G12880	6.76378	6.54471	6.10366	5.42709
250463_at	bZIP family transcription factor (OBF4), identical to ocs-element binding factor 4 GI:414613 from (Arabidopsis thaliana)	AT5G10030	7.03982	6.23633	5.8958	5.45624
250764_at	protease inhibitor/seed storage/lipid transfer protein (LTP) family protein, contains Pfam protease inhibitor/seed storage/LTP family domain PF00234	AT5G05960	7.74686	6.76062	6.23266	5.34863
251039_at	expressed protein	AT5G02020	6.97348	6.69839	6.47961	6.45511
251229_at	glycosyl hydrolase family 1 protein, contains Pfam PF00232 : Glycosyl hydrolase family 1 domain; similar to hydroxyisourate hydrolase (GI:19569603) (Glycine max)	AT3G62740	6.85698	6.3096	6.15651	5.60678
251230_at	no_match	no_match	6.55054	6.18207	5.98319	5.81406
251398_at	zinc finger (C2H2 type) family protein, contains Pfam domain, PF00096: Zinc finger, C2H2 type	AT3G60580	6.40751	6.06709	5.93228	5.42141
251459_at	expressed protein, hypothetical proteins At2g44600 - Arabidopsis thaliana, EMBL:AAC27462	AT3G60200	6.51663	6.12095	6.04673	6.14246
251811_at	similar to AP2 domain-containing transcription factor, putative [Arabidopsis thaliana] (TAIR:At2g39250.1); similar to PHAP2B protein [Petunia x hybrida] (GB:AAD39440.1); contains InterPro domain Pathogenesis-related transcriptional factor and ERF (InterPro:IPR001471)	AT3G54990	6.35289	5.87536	5.58105	5.18383
252265_at	2-oxoacid-dependent oxidase, putative (DIN11), identical to partial cds of 2-oxoacid-dependent oxidase (din11) from GI:10834554 (Arabidopsis thaliana); identical to cDNA 2-oxoacid-dependent oxidase (din11) GI:10834553; contains Pfam profile PF03171: oxidoreductase, 2OG-Fe(II) oxygenase family	AT3G49620	8.14819	7.17732	6.35597	5.39762
252534_at	myb family transcription factor (MYB48), contains Pfam profile: PF00249 myb-like DNA-binding domain	AT3G46130	7.14232	6.64213	5.61696	4.87361
252751_at	zinc finger (C3HC4-type RING finger) family protein, contains Pfam profile: PF00097 zinc finger, C3HC4 type (RING finger)	AT3G43430	6.72199	6.63642	6.05198	5.48336
253017_at	mannitol dehydrogenase, putative, similar to ELI3-2 (SP:Q02972), sinapyl alcohol dehydrogenase (Populus tremuloides) (gi:14279694); contains Pfam zinc-binding dehydrogenase domain PF00107	AT4G37970	6.72641	5.8265	5.33874	4.37473
253097_at	cytochrome P450 family protein	AT4G37320	6.73442	6.55258	6.24755	6.09513
253127_at	no_match	no_match	6.27394	5.86953	5.591	5.10934
253392_at	inward rectifying potassium channel, putative (KAT3) (AKT4) (KC1), identical to K+ inward rectifying channel protein KC1 (Arabidopsis thaliana) gi:4090537:gb:AAC98810; similar to (KAT1) K+ channel (Arabidopsis thaliana) gi:1165000:emb:CAA63601; Shaker-type channel (1P/6TM), PMID:11500563	AT4G32650	7.19524	6.45675	5.88958	5.34408
253408_at	protein phosphatase 2C, putative / PP2C, putative, phosphoprotein phosphatase, Arabidopsis thaliana, PIR2:S55457	AT4G32950	6.86181	6.4786	6.01144	5.65644
253421_at	expressed protein	AT4G32340	6.88171	5.8956	5.81397	6.10426
254016_at	zinc finger (GATA type) family protein, Arabidopsis thaliana mRNA for GATA transcription factor 3, PID:e1254739	AT4G26150	7.29535	7.01724	6.24599	5.77278
254063_at	protein kinase family protein, contains protein kinase domain, Pfam:PF00069	AT4G25390	6.65605	6.21159	6.14351	6.28707
254652_at	WRKY family transcription factor, similar to DNA-binding protein 2 GI:4322940 from (Nicotiana tabacum); contains Pfam profile: PF03106 WRKY DNA -binding domain	AT4G18170	6.32163	6.02138	5.46943	5.08509
254816_at	adenine phosphoribosyltransferase, putative, strong similarity to SP:P31166 Adenine phosphoribosyltransferase 1 (EC 2.4.2.7) (APRT) {Arabidopsis thaliana}; contains Pfam profile PF00156: Phosphoribosyl transferase domain	AT4G12440	6.57572	6.58251	6.36185	5.6459
255294_at	similar to sugar transporter family protein [Arabidopsis thaliana] (TAIR:At4g04760.1); similar to integral membrane protein [Beta vulgaris] (GB:AAB53155.1); contains InterPro domain Sugar transporter superfamily (InterPro:IPR005829); contains InterPro domain Major facilitator superfamily (MFS) (InterPro:IPR007114); contains InterPro domain General substrate transporter (InterPro:IPR005828); conta…	AT4G04750	6.69355	6.62986	6.34274	6.08119
255549_at	Encodes a member of a family of proteins with glycerol-3-phosphate acyltransferase activity.	AT4G01950	6.78918	6.91843	6.38028	5.74018
255596_at	WRKY family transcription factor, similar to wild oat DNA-binding protein ABF2, GenBank accession number Z48431	AT4G01720	7.55594	7.08709	6.23791	5.43816
255913_at	protein kinase family protein / glycerophosphoryl diester phosphodiesterase family protein, similar to leaf rust resistance kinase Lr10 GI:1680685 from (Triticum aestivum); contains Pfam profiles PF03009: Glycerophosphoryl diester phosphodiesterase family, PF00069: Protein kinase domain	AT1G66980	6.82319	6.00466	5.78586	5.82261
256221_at	DNAJ heat shock N-terminal domain-containing protein, similar to SP:Q9QYI7 DnaJ homolog subfamily B member 8 Mus musculus; contains Pfam profile: PF00226: DnaJ domain	AT1G56300	8.94663	5.8987	4.81291	4.91283
256793_at	VQ motif-containing protein, contains PF05678: VQ motif	AT3G22160	6.48356	6.49811	6.39984	6.13791
257519_at	similar to RNA recognition motif (RRM)-containing protein [Arabidopsis thaliana] (TAIR:At1g14340.1); similar to hypothetical protein [Solanum demissum] (GB:AAT40482.1); contains InterPro domain RNA-binding region RNP-1 (RNA recognition motif) (InterPro:IPR000504)	AT3G01210	6.38579	5.93732	5.7945	5.62677
257766_at	auxin-responsive protein / indoleacetic acid-induced protein 2 (IAA2), identical to SP:P49678 Auxin-responsive protein IAA2 (Indoleacetic acid-induced protein 2) {Arabidopsis thaliana}	AT3G23030	7.0884	6.70511	6.41895	6.35745
258013_at	leucine-rich repeat family protein, contains leucine-rich repeats, Pfam:PF00560;	AT3G19320	6.16865	5.83834	5.47818	4.86395
258209_at	expressed protein	AT3G14060	6.12479	5.67589	5.31832	5.19761
258322_at	homocysteine S-methyltransferase 3 (HMT-3), identical to homocysteine S-methyltransferase HMT-3 (Arabidopsis thaliana) GI:9966515; similar to homocysteine S-methyltransferase AtHMT-2 (GI:6685163) (Arabidopsis thaliana); similar to selenocysteine methyltransferase GB:P56707 from (Astragalus bisulcatus)	AT3G22740	8.59426	6.65757	5.45539	4.85788
258516_at	myb family transcription factor (MYB108), identical to transcription factor MYB108 GI:15375290 from (Arabidopsis thaliana)	AT3G06490	7.75719	7.2167	6.33301	5.6699
258719_at	pectate lyase family protein, simliar to style development-specific protein 9612 SP:P24396 from (Lycopersicon esculentum)	AT3G09540	7.32559	6.72902	6.45097	6.55678
259303_at	expressed protein, ; expression supported by MPSS	AT3G05130	6.93842	6.64831	6.6445	6.64745
259436_at	expressed protein, identical to cDNA unknown protein GI:1922247 embY10087.1	AT1G01500	6.84263	6.37978	6.34718	6.15834
259445_at	gibberellin 2-oxidase, putative / GA2-oxidase, putative, similar to GA2ox2 (GI:4678368); similar to dioxygenase GI:1666096 from (Marah macrocarpus); contains PF03171 2OG-Fe(II) oxygenase superfamily domain	AT1G02400	8.05432	7.0996	5.95872	5.7126
259811_at	ethylene-responsive protein -related, similarity to ER33 protein (Lycopersicon esculentum) GI:5669656	AT1G49830	6.94794	6.53453	6.46449	6.42381
259992_at	heat shock factor protein, putative (HSF5) / heat shock transcription factor, putative (HSTF5), identical to heat shock transcription factor 5 (HSF5) SP:Q9S7U5 from (Arabidopsis thaliana); contains Pfam profile: PF00447 HSF-type DNA-binding domain	AT1G67970	6.71317	5.5955	5.60095	5.73417
260053_at	tetratricopeptide repeat (TPR)-containing protein, low similarity to SP:Q99615 DnaJ homolog subfamily C member 7 (Tetratricopeptide repeat protein 2) {Homo sapiens}; contains Pfam profile PF00515: TPR Domain	AT1G78120	6.51912	6.10102	5.94819	5.76328
260558_at	glycoside hydrolase family 19 protein, similar to basic endochitinase CHB4 precursor SP:Q06209 from (Brassica napus)	AT2G43600	7.19132	5.89232	5.70654	5.51047
260753_at	zinc finger (C3HC4-type RING finger) family protein, contains Pfam domain, PF00097: Zinc finger, C3HC4 type (RING finger)	AT1G49230	6.51802	5.63102	5.42321	5.58718
261506_at	choline kinase, putative, similar to GmCK2p choline kinase gi:1438881:gb:AAC49375	AT1G71697	6.44969	5.84057	5.40842	5.44812
261700_at	expressed protein, similar to hypothetical protein GB:AAC61817 GI:3668085 from (Arabidopsis thaliana)	AT1G32690	6.80852	6.6262	6.34539	6.1942
262445_at	expressed protein	AT1G47485	7.59906	6.20065	5.66606	5.27199
262599_at	expressed protein	AT1G15350	7.16422	6.94489	6.67695	6.44681
262629_at	31.2 kDa small heat shock family protein / hsp20 family protein, contains Pfam profile: PF00011 Hsp20/alpha crystallin family	AT1G06460	8.00078	6.73817	5.91802	5.97843
262717_s_at	[AT1G16410, cytochrome P450, putative, similar to gb:AF069494 cytochrome P450 from Sinapis alba and is a member of the PF:00067 Cytochrome P450 family ];[AT1G16400, cytochrome P450 family protein, similar to gb:AF069494 cytochrome P450 from Sinapis alba and is a member of the PF:00067 Cytochrome P450 family; identical to cytochrome P450 CYP79F2 (CYP79F2) GI:10946207 ]	AT1G16410;AT1G16400	7.42467	5.23674	4.8141	4.85575
262793_at	cytochrome P450 71B7 (CYP71B7), identical to (SP:Q96514) cytochrome P450 71B7 (Arabidopsis thaliana); PF:00067 Cytochrome P450 family. ESTs gb:T44875, gb:T04814, gb:R65111, gb:T44310 and gb:T04541 come from this gene; identical to cDNA cytochrome P450 GI:1523795, ATCYP71B7	AT1G13110	6.9015	6.11316	5.72884	5.82635
263497_at	cold-responsive protein / cold-regulated protein (cor15a), identical to cold-regulated protein cor15a (Arabidopsis thaliana) GI:507149; contains Pfam profile PF02987: Late embryogenesis abundant protein	AT2G42540	7.01073	5.68167	4.87835	4.91652
265002_at	lysine and histidine specific transporter, putative, similar to lysine and histidine specific transporter GI:2576361 from (Arabidopsis thaliana); contains Pfam profile PF01490: Transmembrane amino acid transporter protein	AT1G24400	6.10361	5.91929	5.75182	5.27087
265051_at	jacalin lectin family protein, similar to myrosinase-binding protein homolog (Arabidopsis thaliana) GI:2997767; contains Pfam profile PF01419 jacalin-like lectin domain; contains non-consensus AG donor splice site at exon3	AT1G52100	6.34288	6.14912	5.91961	5.48558
265188_at	aldehyde dehydrogenase, mitochondrial (ALDH3), nearly identical to mitochondrial aldehyde dehydrogenase ALDH3 (Arabidopsis thaliana) gi:19850249:gb:AAL99612; contains Pfam profile PF00171: aldehyde dehydrogenase (NAD) family protein	AT1G23800	7.32894	7.09132	6.69664	6.08572
265615_at	2-oxoglutarate-dependent dioxygenase, putative, similar to 2A6 (GI:599622) and tomato ethylene synthesis regulatory protein E8 (SP:P10967)	AT2G25450	8.30176	6.56765	5.77246	5.21037
265929_s_at	[AT2G18560, UDP-glucoronosyl/UDP-glucosyl transferase family protein, contains Pfam profile PF00201: UDP-glucoronosyl and UDP-glucosyl transferase; contains similarity to flavonol 3-o-glucosyltransferase 5 from (Manihot esculenta) ];[AT2G18570, UDP-glucoronosyl/UDP-glucosyl transferase family protein, contains Pfam profile: PF00201 UDP-glucoronosyl and UDP-glucosyl transferase ]	AT2G18560;AT2G18570	7.30606	6.6682	6.094	4.837
266016_at	zinc finger (C3HC4-type RING finger) family protein, contains Pfam profile: PF00097 zinc finger, C3HC4 type (RING finger)	AT2G18670	7.09362	6.77437	6.7086	6.47443
266222_at	expressed protein	AT2G28780	6.93671	6.2877	5.06817	4.32215
266403_at	acid phosphatase class B family protein, similar to acid phosphatase (Glycine max) GI:3341443; contains Pfam profile PF03767: HAD superfamily (subfamily IIIB) phosphatase	AT2G38600	6.87655	6.28727	5.67303	5.02915
266572_at	HNH endonuclease domain-containing protein, contains Pfam profile PF01844: HNH endonuclease	AT2G23840	7.05701	6.16903	5.82769	5.61703
266824_at	homeobox-leucine zipper protein 9 (HAT9) / HD-ZIP protein 9, identical to GB:U09341	AT2G22800	6.58083	6.15167	5.78466	5.32332
267317_at	pollen Ole e 1 allergen and extensin family protein, contains Pfam domain, PF01190: Pollen proteins Ole e I family	AT2G34700	7.86761	7.19215	6.34232	5.77628
267497_at	glutaredoxin family protein, contains INTERPRO Domain IPR002109, Glutaredoxin (thioltransferase)	AT2G30540	6.69174	5.82902	5.41003	4.88345
267610_at	potassium channel protein 1 (AKT1), identical to AKT1 (Arabidopsis thaliana) gi:563112:gb:AAA96810; member of the 1 pore, 6 transmembrane (1P/6TM- Shaker-type) K+ channel family, PMID:11500563	AT2G26650	7.05863	7.04713	6.61661	6.1397
245084_at	myb family transcription factor	AT2G23290	7.22321	7.44725	7.70126	8.07394
245202_at	leucine-rich repeat family protein / protein kinase family protein, contains similarity to light repressible receptor protein kinase (Arabidopsis thaliana) gi:1321686:emb:CAA66376; contains Pfam doamins PF00069: Protein kinase domain and PF00560: Leucine Rich Repeat	AT1G67720	7.44998	7.57151	7.68352	8.01453
245362_at	homeobox-leucine zipper protein 1 (HAT1) / HD-ZIP protein 1, identical to Homeobox-leucine zipper protein HAT1 (SP:P46600) (Arabidopsis thaliana)	AT4G17460	6.75616	7.18148	7.39501	8.33538
245884_at	2-oxoisovalerate dehydrogenase, putative / 3-methyl-2-oxobutanoate dehydrogenase, putative / branched-chain alpha-keto acid dehydrogenase E1 alpha subunit, putative, similar to branched-chain alpha-keto acid dehydrogenase E1-alpha subunit (Gallus gallus) GI:12964598; contains Pfam profile PF00676: Dehydrogenase E1 component	AT5G09300	6.52079	7.28902	7.56451	8.5602
246076_at	sucrose-phosphate synthase, putative, similar to sucrose-phosphate synthase (EC 2.4.1.14) isoform 1 - Citrus unshiu, EMBL:AB005023	AT5G20280	7.11932	7.15172	7.31793	7.81273
246104_at	WRKY family transcription factor, DNA-binding protein WRKY3, parsley, PIR:S72445	AT5G28650	7.05366	7.28423	7.59251	8.03128
246244_at	leucine-rich repeat family protein / protein kinase family protein, contains protein kinase domain, Pfam:PF00069; contains leucine-rich repeats, Pfam:PF00560	AT4G37250	7.56165	7.70905	7.84828	8.45175
246921_at	expressed protein	AT5G25080	7.79786	8.04503	8.085	8.0345
246966_at	cryptochrome dash (CRYD), nearly identical to cryptochrome dash (Arabidopsis thaliana) GI:28971609; similar to Deoxyribodipyrimidine photolyase (DNA photolyase) (Photoreactivating enzyme)(SP:Q55081){Synechocystis sp.}	AT5G24850	6.59912	7.31133	7.44056	7.78383
247469_at	MADS-box protein (AGL42)	AT5G62165	6.18782	6.72555	7.41536	7.87542
247490_at	floral meristem identity control protein LEAFY (LFY), identical to PIR:B38104 LFY floral meristem identity control protein, splice form 2 - Arabidopsis thaliana; contains Pfam profile PF01698: Floricaula / Leafy protein	AT5G61850	5.93918	6.82918	7.58137	8.64879
247524_at	thioredoxin family protein, low similarity to thioredoxin (Callithrix jacchus) GI:13560979; contains Pfam profile: PF00085 Thioredoxin	AT5G61440	6.98936	7.8805	8.18964	8.28338
247553_at	agamous-like MADS box protein AGL8 / FRUITFULL (AGL8), NAP1-1, Nicotiana tabacum, EMBL:AF009126; identical to SP:Q38876 Agamous-like MADS box protein AGL8 (Floral homeotic protein AGL8) (FRUITFULL){Arabidopsis thaliana} PMID:9502732, PMID:10648231; identical to cDNA agamous-like 8 (AGL8) GI:1004364	AT5G60910	5.49288	7.32108	8.69854	9.80887
247747_at	zinc finger (C3HC4-type RING finger) family protein, contains Pfam profile: PF00097 zinc finger, C3HC4 type (RING finger) ;contains PROSITE PS00190: Cytochrome c family heme-binding site signature	AT5G59000	7.01832	6.85318	6.9692	7.83511
247776_at	phosphoinositide-specific phospholipase C family protein, contains Pfam profile: PF00388 phosphatidylinositol-specific phospholipase C	AT5G58700	7.597	7.30451	7.24371	7.52566
248335_at	MATE efflux protein-related, strong similarity to unknown protein (pir::T02324); contains Pfam profile PF01554 Uncharacterized membrane protein family	AT5G52450	7.56152	7.64562	8.24589	8.69614
248460_at	basic helix-loop-helix (bHLH) family protein, contains Pfam profile: PF00010 helix-loop-helix DNA-binding domain	AT5G50915	6.43625	6.88412	7.14764	7.76951
248581_at	expressed protein, contains Pfam domain PF04685: Protein of unknown function, DUF608	AT5G49900	6.9811	6.89118	6.99447	7.37185
248924_at	GDSL-motif lipase/hydrolase family protein	AT5G45960	7.25329	7.56659	7.68848	7.95449
249144_at	squamosa promoter-binding protein-like 2 (SPL2), identical to squamosa promoter binding protein-like 2 (Arabidopsis thaliana) GI:5931645; contains Pfam profile PF03110: SBP domain	AT5G43270	7.39279	7.69132	8.14599	8.56795
249379_at	expressed protein	AT5G40460	6.86741	7.333	7.4499	8.0359
249497_at	hydrolase, alpha/beta fold family protein, contains Pfam profile: PF00561 alpha/beta hydrolase fold	AT5G39220	6.93549	6.76801	6.92129	7.71491
249806_at	expressed protein	AT5G23850	7.54588	7.65131	7.73694	7.98276
249807_at	pectinacetylesterase family protein, contains Pfam profile: PF03283 pectinacetylesterase	AT5G23870	6.82561	6.85863	7.04587	7.68638
249832_at	disease resistance family protein / LRR family protein, similar to disease resistance protein (Lycopersicon esculentum) gi:3894383:gb:AAC78591; contains leucine rich-repeat domain Pfam:PF00560, INTERPRO:IPR001611	AT5G23400	7.29902	7.72026	7.83356	7.91313
249885_at	exostosin family protein, contains Pfam profile: PF03016 exostosin family	AT5G22940	7.32953	7.70514	7.94721	8.34185
250084_at	SET domain-containing protein, contains Pfam profile PF00856: SET domain	AT5G17240	6.94234	6.98665	7.08132	7.19292
250455_at	expressed protein	AT5G09980	6.55574	7.5037	7.6018	8.08217
250480_at	leucine-rich repeat family protein / protein kinase family protein, contains Pfam domains PF00560: Leucine Rich Repeat and PF00069: Protein kinase domain	AT5G10290	7.50485	7.47239	7.54716	8.06078
250483_at	hydrolase, alpha/beta fold family protein, similar to ethylene-induced esterase (Citrus sinensis) GI:14279437, alpha-hydroxynitrile lyase (Manihot esculenta) GI:2780225; contains Pfam profile PF00561: hydrolase, alpha/beta fold family	AT5G10300	7.28573	7.93891	8.34826	8.84937
250582_at	encodes a member of the ERF (ethylene response factor) subfamily B-3 of ERF/AP2 transcription factor family. The protein contains one AP2 domain. There are 18 members in this subfamily including ATERF-1, ATERF-2, AND ATERF-5.	AT5G07580	7.78157	7.29256	7.35303	7.65439
250722_at	expressed protein	AT5G06190	6.93834	7.44522	7.64928	8.04031
251281_at	arabinogalactan-protein (AGP20)	AT3G61640	6.95046	7.33179	7.57194	7.82702
251543_at	expressed protein, ; expression supported by MPSS	AT3G58770	7.52608	8.01885	8.26141	8.79091
251560_at	squamosa promoter-binding protein, putative, similar to squamosa promoter binding protein-like 9 (Arabidopsis thaliana) GI:5931677; contains Pfam profile PF03110: SBP domain	AT3G57920	6.64384	7.50964	7.86113	8.36324
251574_at	glycosyl hydrolase family protein 17, similar to elicitor inducible chitinase Nt-SubE76 GI:11071974 from (Nicotiana tabacum); C-terminal homology only	AT3G58100	7.48689	7.75124	8.00839	8.1836
251584_at	tetratricopeptide repeat (TPR)-containing protein, contains Pfam profile PF00515 TPR Domain	AT3G58620	6.5487	6.78767	7.02221	7.29729
252128_at	zinc finger (GATA type) family protein, Arabidopsis thaliana mRNA for GATA transcription factor 3, PID:e1254739	AT3G50870	7.08557	7.47339	7.69177	8.44512
252180_at	kip-related protein 2 (KRP2) / cyclin-dependent kinase inhibitor 2 (ICK2) / cdc2a-interacting protein, identical to Cdc2a-interacting protein (ICK2) (cyclin-dependent kinase inhibitor) (Arabidopsis thaliana) GI:7160669	AT3G50630	7.51828	7.87972	8.21302	8.49423
252248_at	leucine-rich repeat family protein, contains leucine rich-repeat (LRR) domains Pfam:PF00560, INTERPRO:IPR001611; contains similarity to resistance gene Hcr2-5B, Lycopersicon esculentum, EMBL:AF053997	AT3G49750	7.55835	7.67459	7.82361	8.07043
253012_at	glycine-rich protein	AT4G37900	7.0561	7.26321	7.53971	7.87064
253021_at	similar to xanthine/uracil permease family protein [Arabidopsis thaliana] (TAIR:At2g27810.1); similar to PREDICTED P0477A12.37 gene product [Oryza sativa (japonica cultivar-group)] (GB:XP_506346.1); contains InterPro domain Xanthine/uracil/vitamin C permease family (InterPro:IPR006043)	AT4G38050	8.04797	7.65479	7.68942	7.84859
253055_at	cyclin family protein, similar to SP:P42753 Cyclin delta-3 {Arabidopsis thaliana}; contains Pfam profile PF00134: Cyclin, N-terminal domain	AT4G37630	7.08797	7.47118	7.6727	8.00023
253101_at	cytochrome P450 81F1 (CYP81F1) (CYP91A2), identical to cytochrome P450 81F1 (91A2) (SP:O65790) (Arabidopsis thaliana)	AT4G37430	7.44468	7.75474	8.08419	8.93309
253104_at	pathogenesis-related thaumatin family protein, similar to receptor serine/threonine kinase PR5K (Arabidopsis thaliana) GI:1235680; contains Pfam profile PF00314: Thaumatin family	AT4G36010	8.11604	7.54726	7.61882	8.18299
253579_at	serine carboxypeptidase S10 family protein, similar to Serine carboxypeptidase II chains A and B (SP:P08819) (EC 3.4.16.6) (Triticum aestivum (Wheat));	AT4G30610	7.29878	7.68571	7.83483	8.21535
253887_at	oligopeptide transporter OPT family protein, similar to SP:P40900 Sexual differentiation process protein isp4 {Schizosaccharomyces pombe}, oligopeptide transporter Opt1p (Candida albicans) GI:2367386; contains Pfam profile PF03169: OPT oligopeptide transporter protein	AT4G27730	6.80578	7.00806	7.52309	7.86157
254041_at	integral membrane family protein, contains TIGRFAM TIGR01569 : plant integral membrane protein TIGR01569; contains Pfam PF04535 : Domain of unknown function (DUF588)	AT4G25830	7.14657	7.52391	7.93998	8.95722
254260_at	expressed protein	AT4G23440	7.40364	7.35992	7.6164	8.03193
254424_at	F-box family protein, contains Pfam PF00646: F-box domain; similar to SKP1 interacting partner 2 (SKIP2) TIGR_Ath1:At5g67250	AT4G21510	6.83608	6.98842	7.09892	7.1337
254549_at	similar to expressed protein [Arabidopsis thaliana] (TAIR:At5g45020.1); similar to COG0435: Predicted glutathione S-transferase [Mesorhizobium sp. BNC1] (GB:ZP_00194630.1); contains InterPro domain Glutathione S-transferase, C-terminal (InterPro:IPR004046)	AT4G19880	7.58075	7.52165	7.75757	8.03476
255080_at	arabinogalactan-protein (AGP10), identical to gi:10880497:gb:AAG24278; supported by Ceres cDNA 265772	AT4G09030	7.12406	7.91672	8.14166	8.55406
255467_at	leucine-rich repeat family protein, contains leucine rich-repeat domains Pfam:PF00560, INTERPRO:IPR001611; contains similarity to Hcr2-0A (Lycopersicon esculentum) gi:3894385:gb:AAC78592	AT4G03010	6.60663	7.16183	7.26332	7.37308
256416_at	ferritin, putative, similar to ferritin subunit cowpea2 precursor GI:2970654 (Vigna unguiculata); contains Pfam profile PF00210: Ferritin-like domain	AT3G11050	6.57839	6.84723	7.20199	7.27848
256418_at	transcriptional factor B3 family protein, contains Pfam profile PF02362: B3 DNA binding domain	AT3G06160	6.67714	7.29781	7.83617	8.51402
257129_at	cytochrome P450 family protein, similar to Cytochrome P450 93A3 (P450 CP5) (SP:O81973) (Glycine max); contains Pfam profile: PF00067 cytochrome P450; supported by full-length cDNA: Ceres:149380.	AT3G20100	5.8709	6.78626	7.2258	8.3879
257229_at	calmodulin-binding family protein, contains IQ calmodulin-binding motif, Pfam:PF00612	AT3G16490	7.48313	7.69398	7.85097	8.57917
257413_at	RNA recognition motif (RRM)-containing protein, contains InterPro entry IPR000504: RNA-binding region RNP-1 (RNA recognition motif) (RRM); similar to GB:AAC33496	AT1G22910	6.93284	7.39013	7.60692	7.6785
257636_at	cytochrome P450 71B22, putative (CYP71B22), Identical to cytochrome P450 71B22 (SP:Q9LTM1)(Arabidopsis thaliana);contains Pfam profile: PF00067 cytochrome P450	AT3G26200	5.88025	6.43875	7.56468	8.41294
257914_at	expressed protein	AT3G25545	7.88737	8.02919	8.05504	7.98575
258338_at	L-asparaginase, putative / L-asparagine amidohydrolase, putative, similar to Swiss-Prot:P30364 L-asparaginase (EC 3.5.1.1) (L-asparagine amidohydrolase) (Lupinus angustifolius)	AT3G16150	6.52326	6.66006	7.05585	7.8465
258860_at	potassium transporter (KUP3), nearly identical to potassium transporter KUP3p (Arabidopsis thaliana) gi:6742169:gb:AAF19432; similar to tiny root hair 1 protein (Arabidopsis thaliana) gi:11181958:emb:CAC16137; KUP/HAK/KT Transporter family member, PMID:11500563	AT3G02050	7.77567	7.99772	8.15897	8.29227
259104_at	expressed protein	AT3G02170	7.18928	7.54435	7.82626	8.90823
259507_at	AAA-type ATPase family protein, contains Pfam profile: ATPase family PF00004	AT1G43910	7.03857	7.83592	8.20303	8.41354
259832_at	myb family transcription factor, contains Pfam profile: PF00249 myb-like DNA-binding domain	AT1G69580	7.11735	7.18187	7.30028	7.85364
259926_at	methyladenine glycosylase family protein, similar to SP:P05100 DNA-3-methyladenine glycosylase I (EC 3.2.2.20) (3-methyladenine-DNA glycosylase I, constitutive) {Escherichia coli}; contains Pfam profile PF03352: Methyladenine glycosylase	AT1G75090	7.14565	7.54752	7.76298	8.35882
259971_at	similar to squamosa promoter-binding protein-like 1 (SPL1) [Arabidopsis thaliana] (TAIR:At2g47070.1); similar to putative SBP-domain protein [Oryza sativa (japonica cultivar-group)] (GB:XP_470314.1); contains domain SER_RICH (PS50324)	AT1G76580	7.78541	7.70707	8.01533	8.64964
260167_at	expressed protein	AT1G71970	7.05598	7.19182	7.55788	7.98749
260355_at	transcription factor CRC (CRABS CLAW), identical to transcription factor CRC (CRABS CLAW) GI:4836698 (Arabidopsis thaliana)	AT1G69180	5.94021	7.35245	8.10916	8.34982
260423_at	exocyst subunit EXO70 family protein, contains Pfam domain PF03081: Exo70 exocyst complex subunit;	AT1G72470	6.70761	7.00398	7.15902	7.39152
261193_at	expressed protein	AT1G32920	7.40442	7.28614	7.35057	7.54658
261375_at	squamosa promoter-binding protein-like 4 (SPL4), nearly identical to squamosa promoter binding protein-like 4 (Arabidopsis thaliana) GI:5931657; contains Pfam profile PF03110: SBP domain	AT1G53160	4.79707	6.57019	8.30623	10.2644
261580_at	expressed protein, contains Prosite PS00165: Serine/threonine dehydratases pyridoxal-phosphate attachment site	AT1G01110	6.46078	6.98384	7.19257	7.67111
261636_at	branched-chain amino acid aminotransferase 6 / branched-chain amino acid transaminase 6 (BCAT6), contains Pfam profile: PF01063 aminotransferase class IV; identical to SP:Q9LPM9 Branched-chain amino acid aminotransferase 6 (EC 2.6.1.42) (Atbcat-6) {Arabidopsis thaliana}	AT1G50110	7.65783	7.91915	8.13904	8.21198
262286_at	expressed protein	AT1G68585	6.43602	6.88302	6.98738	7.1917
262986_at	kelch repeat-containing F-box family protein, similar to hypothetical protein GB:AAF27090 GI:6730669 from (Arabidopsis thaliana); contains Pfam profiles PF01344: Kelch motif, PF00646: F-box domain	AT1G23390	6.87612	7.36639	7.79145	8.14707
263981_at	expressed protein	AT2G42870	6.68834	6.88541	7.1746	7.367
264277_at	BURP domain-containing protein / polygalacturonase, putative, similar to polygalacturonase isoenzyme 1 beta subunit GI:170480 from (Lycopersicon esculentum); contains Pfam profile PF03181: BURP domain	AT1G60390	7.84306	7.91216	8.11092	8.35965
264390_at	transcription factor jumonji (jmjC) domain-containing protein, contains Pfam domain, PF02373: jmjC domain; non-consensus TG acceptor splice site at exon boundary 79262	AT1G11950	7.78777	7.63342	7.74726	8.08184
264489_at	squamosa promoter-binding protein-like 10 (SPL10), identical to squamosa promoter binding protein-like 10 (Arabidopsis thaliana) GI:5931669; contains Pfam profile PF03110: SBP domain	AT1G27370	6.8533	6.88505	7.27522	7.82056
264840_at	leucine-rich repeat family protein, contains leucine rich-repeat domains Pfam:PF00560, INTERPRO:IPR001611	AT1G03440	6.66299	7.08509	7.28238	7.28676
264907_at	phosphoglycerate/bisphosphoglycerate mutase family protein, contains Pfam profile PF00300: phosphoglycerate mutase family	AT2G17280	6.66566	6.99549	7.48824	8.82598
265672_at	cysteine proteinase inhibitor-related, contains similarity to extracellular insoluble cystatin GI:2204077 from (Daucus carota)	AT2G31980	6.17065	7.26892	7.35815	7.83826
267460_at	squamosa promoter-binding protein-like 3 (SPL3), identical to squamosa-promoter binding protein like 3 (Arabidopsis thaliana) GI:2462081; contains Pfam profile PF03110: SBP domain	AT2G33810	5.4834	6.55747	7.79963	10.2042
267509_at	MADS-box protein (AGL20)	AT2G45660	5.54641	6.93498	7.56049	7.9548
245200_at	expressed protein, contains Pfam profile PF05212: Protein of unknown function (DUF707)	AT1G67850	9.49937	9.06987	8.60255	8.12243
247326_at	peroxidase, putative, similar to peroxidase ATP3a (Arabidopsis thaliana) gi:1546698:emb:CAA67340	AT5G64110	11.0737	9.81401	8.79295	7.5942
247664_at	AP2 domain-containing transcription factor, putative, Similar to Floral homeotic protein APETALA2 protein (SP:P47927) (Arabidopsis thaliana); homolog HAP2, Hyacinthus orientalis, EMBL:AF134116	AT5G60120	8.72468	8.30522	8.01054	7.64717
247713_at	expressed protein	AT5G59330	10.9264	10.1787	8.86317	7.11287
248550_at	quinolinate synthetase A-related, contains weak similarity to Swiss-Prot:P11458 quinolinate synthetase A (Escherichia coli)	AT5G50210	8.86509	8.61928	8.29524	7.92003
248622_at	glycosyl hydrolase family 3 protein	AT5G49360	8.9404	9.06391	8.50442	7.92504
249046_at	FAD-binding domain-containing protein, similar to SP:P30986 reticuline oxidase precursor (Berberine-bridge-forming enzyme) (BBE) (Tetrahydroprotoberberine synthase) (Eschscholzia californica); contains PF01565 FAD binding domain	AT5G44400	9.36778	9.154	8.78523	8.099
249346_at	lysine and histidine specific transporter, putative, strong similarity to lysine and histidine specific transporter GI:2576361 from (Arabidopsis thaliana); contains Pfam profile PF01490: Transmembrane amino acid transporter protein	AT5G40780	9.11807	8.43954	7.72136	7.02655
249866_at	2-isopropylmalate synthase 3 (IMS3), identical to 2-isopropylmalate synthase (IMS3) (Arabidopsis thaliana) GI:15983745; identical to cDNA 2-isopropylmalate synthase (IMS3) GI:15983744	AT5G23010	11.071	9.34455	8.39402	5.93503
251733_at	copper homeostasis factor / copper chaperone (CCH) (ATX1), identical to gi:3168840 Pfam profile PF00403: Heavy-metal-associated domain	AT3G56240	9.9115	9.65445	8.81714	7.59703
252612_at	expressed protein	AT3G45160	10.2013	9.36561	8.82502	6.09926
252956_at	heavy-metal-associated domain-containing protein / copper chaperone (CCH)-related, low similarity to copper homeostasis factor (PMID:9701579)(GI:3168840); nearly identical to farnesylated protein TFP6 (GI:4097553); contains Heavy-metal-associated domain PF00403	AT4G38580	9.46606	8.52871	8.30312	8.27284
253627_at	hydrophobic protein, putative / low temperature and salt responsive protein, putative, similar to SP:Q9ZNQ7 Hydrophobic protein RCI2A (Low temperature and salt responsive protein LTI6A) {Arabidopsis thaliana}; contains Pfam profile PF01679: Uncharacterized protein family	AT4G30650	9.83978	8.51525	7.99009	8.0596
253666_at	MERI-5 protein (MERI-5) (MERI5B) / endo-xyloglucan transferase / xyloglucan endo-1,4-beta-D-glucanase (SEN4), identical to endo-xyloglucan transferase gi:944810, SP:P24806 MERI-5 protein precursor (Endo-xyloglucan transferase) (Xyloglucan endo-1,4-beta-D-glucanase) {Arabidopsis thaliana}	AT4G30270	8.5103	8.83231	8.42569	7.57122
254291_at	UDP-galactose transporter-related, contains weak similarity to UDP-galactose transporter related isozyme 1 (GI:1669562) (Mus musculus)	AT4G23010	9.29527	8.75913	8.42292	7.68536
254687_at	cytochrome P450 family protein	AT4G13770	10.5908	9.63996	8.60463	7.08288
254862_at	bile acid:sodium symporter family protein, low similarity to SP:Q12908 Ileal sodium/bile acid cotransporter {Homo sapiens}; contains Pfam profile PF01758: Sodium Bile acid symporter family	AT4G12030	9.75226	8.25266	7.60704	5.90606
256787_at	beta-fructosidase (BFRUCT1) / beta-fructofuranosidase / cell wall invertase, identical to beta-fructofuranosidase GI:402740 from (Arabidopsis thaliana)	AT3G13790	9.37395	9.08033	8.38136	7.39651
257021_at	branched-chain amino acid aminotransferase, putative / branched-chain amino acid transaminase, putative (BCAT4), similar to branched-chain amino acid transaminase 6 (Arabidopsis thaliana) GI:13810195; contains Pfam profile: PF01063 aminotransferase class IV	AT3G19710	11.4254	9.67456	8.26124	5.79568
257823_at	nodulin, putative, similar to nodulin 21 (N-21) (Glycine max) SWISS-PROT:P16313	AT3G25190	9.90025	9.21755	8.62457	6.00902
259426_at	late embryogenesis abundant protein, putative / LEA protein, putative, similar to SP:P46518 Late embryogenesis abundant protein Lea14-A {Gossypium hirsutum}; contains Pfam profile PF03168: Late embryogenesis abundant protein	AT1G01470	9.38596	8.65636	7.85045	7.15215
259632_at	nicotianamine synthase, putative, similar to nicotianamine synthase (Lycopersicon esculentum)(GI:4753801), nicotianamine synthase 2 (Hordeum vulgare)(GI:4894912)	AT1G56430	9.46204	9.02837	8.78641	7.58811
259925_at	pathogenesis-related protein 5 (PR-5), identical to SP:P28493 Pathogenesis-related protein 5 precursor (PR-5) {Arabidopsis thaliana}; contains Pfam profile: PF00314 Thaumatin family	AT1G75040	9.46039	8.89429	8.72186	8.01162
260551_at	Encodes a defensin-like (DEFL) family protein.	AT2G43510	10.1534	9.41146	8.87399	8.60367
260950_s_at	[AT1G06120, fatty acid desaturase family protein, similar to delta 9 acyl-lipid desaturase GB:BAA25180 GI:2970034 (ADS1) from (Arabidopsis thaliana); supported by cDNA:gi_12083275_gb_AF332434.1_AF332434 ];[AT1G06090, fatty acid desaturase family protein, similar to delta 9 acyl-lipid desaturase GB:BAA25180 GI:2970034 (ADS1) from (Arabidopsis thaliana) ]	AT1G06120;AT1G06090	9.35223	8.72323	8.10974	7.30777
261221_at	expressed protein	AT1G19960	9.53536	8.41304	8.29616	7.78384
261335_at	nodulin MtN21 family protein, similar to MtN21 (Medicago truncatula) GI:2598575; contains Pfam profile PF00892: Integral membrane protein	AT1G44800	9.73157	9.36672	8.80365	6.85456
261576_at	nodulin MtN21 family protein, similar to MtN21 GI:2598575 (root nodule development) from (Medicago truncatula)	AT1G01070	9.53903	9.57823	9.03161	7.10169
263319_at	anion exchange family protein, contains some similarity to SWISS-PROT:P04919 anion transport protein (anion exchange protein 1) (Mouse) {Mus musculus}	AT2G47160	8.73707	8.38933	8.03916	7.66383
263706_s_at	[AT1G31180, 3-isopropylmalate dehydrogenase, chloroplast, putative, strong similarity to SP:P29102 3-isopropylmalate dehydrogenase, chloroplast precursor {Brassica napus}; EST gb:F14478 comes from this gene ];[AT5G14200, 3-isopropylmalate dehydrogenase, chloroplast, putative, strong similarity to SP:P29102 3-isopropylmalate dehydrogenase, chloroplast precursor {Brassica napus} ]	AT1G31180;AT5G14200	9.57602	8.65831	8.37085	8.10478
265221_s_at	[AT2G02000, glutamate decarboxylase, putative, strong similarity to glutamate decarboxylase (Nicotiana tabacum) GI:21327029 ];[AT2G02010, glutamate decarboxylase, putative, strong similarity to glutamate decarboxylase isozyme 3 (Nicotiana tabacum) GI:13752462 ]	AT2G02000;AT2G02010	9.34215	8.86723	8.14381	7.30603
266383_at	pathogenesis-related protein, putative, similar to SP:P33154 Pathogenesis-related protein 1 precursor (PR-1) {Arabidopsis thaliana}; contains Pfam profile PF00188: SCP-like extracellular protein	AT2G14580	10.6078	9.46881	8.94504	7.95608
267392_at	glycosyl hydrolase family 1 protein, contains Pfam PF00232 : Glycosyl hydrolase family 1 domain; TIGRFAM TIGR01233: 6-phospho-beta-galactosidase; similar to anther-specific protein ATA27 (GI:2746341) (Arabidopsis thaliana)	AT2G44490	8.77994	8.29164	8.13284	7.68885
245325_at	xyloglucan:xyloglucosyl transferase, putative / xyloglucan endotransglycosylase, putative / endo-xyloglucan transferase, putative (XTR7), almost identical to xyloglucan endotransglycosylase-related protein XTR7 GI:1244760 from (Arabidopsis thaliana), one amino acid difference	AT4G14130	5.09548	6.07137	7.33475	9.16032
245382_at	DNA-binding protein-related, contains Pfam domain PF03479: Domain of unknown function (DUF296), found in AT-hook motifs Pfam:PF02178	AT4G17800	5.2814	5.34635	5.81189	6.42591
245560_at	UDP-glucoronosyl/UDP-glucosyl transferase family protein, contains Pfam profile: PF00201 UDP-glucoronosyl and UDP-glucosyl transferase	AT4G15480	5.02292	5.49963	5.9788	6.77577
245659_at	expressed protein	AT1G28260	6.33048	6.43029	6.64152	7.13613
246034_at	GRAM domain-containing protein / ABA-responsive protein-related, contains similarity to ABA-responsive protein in barley (GI:4103635) (Hordeum vulgare) (J. Exp. Bot. 50, 727-728 (1999); FH protein interacting protein FIP1, Arabidopsis thaliana, EMBL:AF174428; contains Pfam PF02893: GRAM domain	AT5G08350	5.32067	5.84353	6.18846	6.24665
246302_at	cation exchanger, putative (CAX3), similar to high affinity calcium antiporter CAX1 (Arabidopsis thaliana) gi:9256741:gb:AAB05913; Ca2+:Cation Antiporter (CaCA) Family member PMID:11500563; non-consensus AT-acceptor splice site at intron 1	AT3G51860	6.06349	6.22285	6.40863	7.04807
246389_at	amino acid carrier, putative / amino acid permease, putative, strong similarity to amino acid carrier GI:3293031 from (Ricinus communis); contains Pfam profile PF01490: Transmembrane amino acid transporter protein; identical to cDNA AAP3 (Amino Acid Permease) GI:3970651	AT1G77380	5.32648	5.52189	5.71493	6.50946
246531_at	developmental protein SEPALLATA1 / floral homeotic protein (AGL2) (SEP1), identical to developmental protein SEPALLATA1 / floral homeotic protein (AGL2 / SEP1) SP:P29382 from (Arabidopsis thaliana)	AT5G15800	4.98365	4.85644	5.43142	7.52324
248011_at	S-adenosyl-L-methionine:carboxyl methyltransferase family protein, similar to SAM:jasmonic acid carboxyl methyltransferase (JMT)(GI:13676829) and to SAM:salicylic acid carboxyl methyltransferase (SAMT) (GI:6002712)(Clarkia breweri)	AT5G56300	5.10508	5.31932	6.2096	6.67343
248055_at	lectin protein kinase, putative, similar to receptor lectin kinase 3 (Arabidopsis thaliana) gi:4100060:gb:AAD00733; contains protein kinase domain, Pfam:PF00069; contains legume lectins alpha and beta domains, Pfam:PF00138 and Pfam:PF00139	AT5G55830	6.12611	6.43782	6.56144	6.8792
248695_at	expressed protein	AT5G48350	5.7111	6.16692	6.42231	6.29993
249005_at	Encodes a sesquiterpene synthase involved in generating all of the group B sesquiterpenes found in the Arabidopsis floral volatile blend. Strongly expressed in intrafloral nectaries.	AT5G44630	4.39098	6.27008	7.53325	9.05869
249337_at	glycerophosphoryl diester phosphodiesterase family protein, weak similarity to SP:P37965 Glycerophosphoryl diester phosphodiesterase (EC 3.1.4.46) {Bacillus subtilis}; contains Pfam profile PF03009: Glycerophosphoryl diester phosphodiesterase family	AT5G41080	4.76647	5.6253	6.15241	6.22148
249614_at	expressed protein	AT5G37300	4.34815	5.36937	6.48303	8.27251
250471_at	inositol-3-phosphate synthase, putative / myo-inositol-1-phosphate synthase, putative / MI-1-P synthase, putative, very strong similarity to SP:Q38862 Myo-inositol-1-phosphate synthase isozyme 2 (EC 5.5.1.4) (MI-1-P synthase 2) (IPS 2) {Arabidopsis thaliana}; identical to SP:Q9LX12: Probable inositol-3-phosphate synthase isozyme 3 (EC 5.5.1.4) (Myo- inositol-1-phosphate synthase 3) (MI-1-P syntha…	AT5G10170	5.51696	6.18477	6.73352	7.3028
250688_at	CCAAT-binding transcription factor (CBF-B/NF-YA) family protein, contains Pfam profile: PF02045 CCAAT-binding transcription factor (CBF-B/NF-YA) subunit B	AT5G06510	5.35138	5.71687	5.87454	5.97985
250719_at	DNA-binding protein, putative, similar to DNA-binding proteins from (Arabidopsis thaliana) RAV1 GI:3868857 and RAV2 GI:3868859, AP2 domain containing protein RAP2.8 (Arabidopsis thaliana) GI:2281641; contains Pfam profile PF02362: B3 DNA binding domain	AT5G06250	5.2851	5.62024	5.95029	6.39603
251284_at	expressed protein	AT3G61840	5.83518	6.47098	6.72464	6.40781
251979_at	[AT3G53140, O-diphenol-O-methyl transferase, putative, similar to GI:6688808 (Medicago sativa subsp. x varia), caffeic acid O-methyltransferase (homt1), Populus kitakamiensis, EMBL:PKHOMT1A ];[AT3G53130, cytochrome P450 family protein, similar to Cytochrome P450 97B2 (SP:048921) (Glycine max) ]	AT3G53140;AT3G53130	5.58074	5.65797	5.86927	6.64236
252057_at	expressed protein	AT3G52480	5.65024	5.68312	5.96689	6.27652
252896_at	similar to cytochrome P450, putative [Arabidopsis thaliana] (TAIR:At4g32170.1); similar to cytochrome P450, putative [Arabidopsis thaliana] (TAIR:At1g65340.1); similar to cytochrome P450, putative [Arabidopsis thaliana] (TAIR:At2g23180.1); similar to putative phytochrome P450 [Oryza sativa (japonica cultivar-group)] (GB:NP_914475.1); contains InterPro domain E-class P450, group I (InterPro:IPR002…	AT4G39480	4.9604	5.31689	6.03916	7.06931
253483_at	transferase family protein, low similarity to anthranilate N-hydroxycinnamoyl/benzoyltransferase Dianthus caryophyllus GI:3288180, 10-deacetylbaccatin III-10-O-acetyl transferase Taxus cuspidata GI:6746554; contains Pfam profile PF02458 transferase family	AT4G31910	5.2993	5.27051	5.87532	7.86253
253488_at	transcriptional factor B3 family protein / reproductive meristem protein 1 (REM1), similar to reproductive meristem gene 1 from (Brassica oleracea var. botrytis) GI:3170424; contains Pfam profile PF02362: B3 DNA binding domain; identical to cDNA reproductive meristem protein 1 (REM1) GI:13604226	AT4G31610	5.59257	6.12928	6.38742	7.35576
254203_at	expressed protein, ; expression supported by MPSS	AT4G24150	5.24151	5.39368	6.05306	7.52054
254562_at	cytochrome P450 family protein, cytochrome P450, Arabidopsis thaliana; supported by cDNA: gi_15293092_gb_AY050980.1_	AT4G19230	6.15843	6.87745	7.05896	7.26685
254574_at	expressed protein	AT4G19430	4.53556	5.60339	6.38056	7.9068
254630_at	(S)-2-hydroxy-acid oxidase, peroxisomal, putative / glycolate oxidase, putative / short chain alpha-hydroxy acid oxidase, putative, similar to (S)-2-hydroxy-acid oxidase, peroxisomal (Glycolate oxidase, GOX) (Short chain alpha-hydroxy acid oxidase) (Spinacia oleracea) SWISS-PROT:P05414	AT4G18360	5.87244	6.33907	6.65181	7.06198
255448_at	expressed protein	AT4G02810	5.5439	6.34396	6.71251	6.74231
255577_at	harpin-induced family protein / HIN1 family protein / harpin-responsive family protein, similar to harpin-induced protein hin1 ( GI:1619321) (Nicotiana tabacum)	AT4G01410	6.39379	6.68792	6.81352	7.12663
255644_at	basic helix-loop-helix (bHLH) family protein, similar to the myc family of helix-loop-helix transcription factors; contains Pfam profile PF00010: Helix-loop-helix DNA-binding domain; PMID: 12679534	AT4G00870	4.85398	5.0089	5.44285	7.21949
256053_at	UDP-glucoronosyl/UDP-glucosyl transferase family protein, contains Pfam profile: PF00201 UDP-glucoronosyl and UDP-glucosyl transferase	AT1G07260	5.55624	5.6304	6.19161	6.92161
256239_at	expressed protein	AT3G12470	5.85495	6.01652	6.31075	6.91722
256259_at	expressed protein	AT3G12460	5.21515	5.64383	5.89819	6.52131
256857_at	cup-shaped cotyledon1 protein / CUC1 protein (CUC1), identical to CUP-SHAPED COTYLEDON1 (CUC1) (GI:12060422) (Arabidopsis thaliana)	AT3G15170	6.35447	6.06826	6.15892	7.13686
257034_at	similar to transcriptional factor B3 family protein [Arabidopsis thaliana] (TAIR:At5g58280.1); similar to Unknown protein [Oryza sativa] (GB:XP_470571.1); contains InterPro domain Transcriptional factor B3 (InterPro:IPR003340)	AT3G19184	5.83946	6.30827	6.59067	7.22755
257051_at	squamosa promoter-binding protein-like 5 (SPL5), identical to squamosa promoter binding protein-like 5 (Arabidopsis thaliana) GI:5931629; contains Pfam profile PF03110: SBP domain	AT3G15270	4.577	5.7265	6.50943	7.78865
257118_at	hypothetical protein	AT3G20180	6.23222	5.85924	5.94462	6.67481
257314_at	MATE efflux family protein, similar to ripening regulated protein DDTFR18 (Lycopersicon esculentum) GI:12231296; contains Pfam profile: PF01554 uncharacterized membrane protein family	AT3G26590	4.73179	4.99764	5.54305	6.55161
257517_at	expressed protein	AT3G16330	5.82201	6.51458	6.8176	7.27806
259372_at	floral homeotic protein APETALA1 (AP1) / agamous-like MADS box protein (AGL7), identical to SP:P35631 Floral homeotic protein APETALA1 (AGL7 protein) {Arabidopsis thaliana}	AT1G69120	4.49749	4.14224	6.39883	9.43885
259549_at	thioesterase family protein, contains Pfam profile PF03061: thioesterase family protein	AT1G35290	4.99457	5.48178	5.73217	6.98852
259831_at	zinc finger homeobox family protein / ZF-HD homeobox family protein	AT1G69600	5.52871	5.76634	6.09304	7.40999
259834_at	Dof-type zinc finger domain-containing protein, nearly identical to H-protein promoter binding factor-2b (Arabidopsis thaliana) GI:3386548	AT1G69570	5.67956	6.5233	6.56894	6.49363
260178_at	invertase/pectin methylesterase inhibitor family protein, low similarity to pectinesterase from Lycopersicon esculentum SP:Q43143, Arabidopsis thaliana SP:Q42534, Phaseolus vulgaris SP:Q43111; contains Pfam profile PF04043: Plant invertase/pectin methylesterase inhibitor	AT1G70720	5.73265	5.93197	6.34686	7.22051
260592_at	cellulose synthase family protein, similar to cellulose synthase catalytic subunit (gi:13925881) from Nicotiana alata, cellulose synthase-5 (gi:9622882) from Zea mays	AT1G55850	5.38204	5.56517	5.91982	6.816
261575_at	expressed protein, ; expression supported by MPSS	AT1G01130	6.17824	6.67673	6.77171	7.3692
261754_at	alpha-amylase, putative / 1,4-alpha-D-glucan glucanohydrolase, putative, strong similarity to alpha-amylase GI:7532799 from (Malus x domestica);contains Pfam profile PF00128: Alpha amylase, catalytic domain. Predicted to be secreted based on SignalP analysis.	AT1G76130	6.17467	6.12797	6.26303	6.48317
262378_at	CCAAT-binding transcription factor (CBF-B/NF-YA) family protein, contains Pfam profile: PF02045 CCAAT-binding transcription factor (CBF-B/NF-YA) subunit B	AT1G72830	6.44089	6.79203	6.87956	6.89277
262383_at	disease resistance protein (TIR-NBS class), putative, domain signature TIR-NBS exists, suggestive of a disease resistance protein.	AT1G72940	5.28959	5.48138	5.83172	6.08099
263690_at	homeobox-leucine zipper protein, putative / HD-ZIP transcription factor, putative, similar to homeobox-leucine zipper protein HAT7 (HD-ZIP protein 7) (HD-ZIP protein ATHB-3 (SP:Q00466: (Arabidopsis thaliana); similar to Helianthus annuus gi:349379, and carrot, gi:1435022. Contains Homeobox domain motif	AT1G26960	5.39546	5.70806	6.06197	7.23099
263738_at	expressed protein	AT1G60060	5.52617	5.96804	6.34726	6.83789
263776_s_at	[AT2G46430, cyclic nucleotide-regulated ion channel / cyclic nucleotide-gated channel (CNGC3), identical to cyclic nucleotide and calmodulin-regulated ion channel GI:4581201 from (Arabidopsis thaliana) ];[AT2G46440, similar to cyclic nucleotide-regulated ion channel, putative (CNGC12) [Arabidopsis thaliana] (TAIR:At2g46450.1); similar to cyclic nucleotide-regulated ion channel / cyclic nucleotide…	AT2G46430;AT2G46440	6.09911	6.43307	6.88306	7.2341
264016_at	auxin-responsive protein, putative, similar to auxin-induced protein TGSAUR22 (GI:10185820) (Tulipa gesneriana)	AT2G21220	5.67273	6.59829	7.35209	7.45487
264041_at	MADS-box protein (AGL3)	AT2G03710	5.08705	5.50465	6.03225	7.42937
264180_at	CER1 protein, putative, similar to CER1 GI:1199467 and maize gl1 homolog (glossy1 locus) GI:1209703 from (Arabidopsis thaliana)	AT1G02190	5.48874	6.03521	6.5128	7.92046
264560_at	hydroxyproline-rich glycoprotein family protein	AT1G55820	6.163	6.44861	6.62035	6.62339
264777_at	L-allo-threonine aldolase-related, similar to L-allo-threonine aldolase (EC 4.1.2.-) (L-allo-TA) (L-allo-threonine acetaldehyde-lyase) (SP:O07051) {Aeromonas jandaei}; similar to ESTs gb:R30517, gb:T42772, gb:R90493, and gb:R90493	AT1G08630	5.70511	6.00953	6.52267	7.27717
265057_at	expressed protein	AT1G52140	6.06914	6.3206	6.64777	6.90944
266086_at	transporter-related, low similarity to vesicular glutamate transporter 3 (Homo sapiens) GI:21213895, brain specific Na+-dependent inorganic phosphate cotransporter (Rattus norvegicus) GI:507415; contains Pfam profile PF00083: major facilitator superfamily protein	AT2G38060	5.83381	6.24266	6.29069	6.33998
266092_at	expressed protein, contains Pfam profile PF04759: Protein of unknown function, DUF617	AT2G37880	6.12576	6.39338	6.52749	6.76445
267393_at	expressed protein, contains Pfam PF03138: Plant protein family. The function of this family of plant proteins is unknown; previously annotated as 'axi 1 protein from Nicotiana tabacum -related' based on similarity to axi 1 protein (GB:X80301) (GI:559920) from (Nicotiana tabacum), which, due to scienitific fraud was retracted. Retraction in: Schell J. EMBO J 1999 May 17;18(10):2908. PMID:10400497.	AT2G44500	5.68878	6.09758	6.18324	6.63823
246481_s_at	[AT5G15960, stress-responsive protein (KIN1) / stress-induced protein (KIN1), identical to SP:P18612 Stress-induced KIN1 protein {Arabidopsis thaliana} ];[AT5G15970, stress-responsive protein (KIN2) / stress-induced protein (KIN2) / cold-responsive protein (COR6.6) / cold-regulated protein (COR6.6), identical to SP:P31169 Stress-induced KIN2 protein (Cold-induced COR6.6 protein) {Arabidopsis thal…	AT5G15960;AT5G15970	11.9978	10.716	10.5504	11.4937
248062_at	protease inhibitor/seed storage/lipid transfer protein (LTP) family protein, contains Pfam protease inhibitor/seed storage/LTP family domain PF00234	AT5G55450	10.4881	11.1137	11.1941	11.4686
248128_at	thiazole biosynthetic enzyme, chloroplast (ARA6) (THI1) (THI4), identical to SP:Q38814 Thiazole biosynthetic enzyme, chloroplast precursor (ARA6) {Arabidopsis thaliana}	AT5G54770	12.6421	12.2494	12.1429	11.8204
251065_at	lipid transfer protein, putative, similar to lipid transfer protein 6 from Arabidopsis thaliana (gi:8571927); contains Pfam protease inhibitor/seed storage/LTP family domain PF00234	AT5G01870	12.6023	12.0813	11.5423	11.0874
251846_at	histone H2A.F/Z, identical to GI:2407800	AT3G54560	11.2747	11.2786	11.379	11.5226
253480_at	plastocyanin-like domain-containing protein	AT4G31840	11.1398	11.4126	11.5671	11.6988
253874_at	expressed protein, similar to auxin down-regulated protein ARG10 (Vigna radiata) GI:2970051, wali7 (aluminum-induced protein) (Triticum aestivum) GI:451193	AT4G27450	10.7886	11.2067	11.5411	11.4729
256125_at	thaumatin, putative, identical to SP:P50699 Thaumatin-like protein precursor {Arabidopsis thaliana}; strong similarity to pathogenesis-related group 5 protein GI:2749943 from (Brassica rapa)	AT1G18250	11.4342	11.9395	12.109	12.2329
256666_at	histone H2A, putative, strong similarity to histone H2A GB:AAF64418 GI:7595337 from Arabidopsis thaliana, Triticum aestivum GI:536892; contains Pfam profile PF00125 Core histone H2A/H2B/H3/H4	AT3G20670	11.469	11.3842	11.5316	11.6919
257054_at	metallothionein protein, putative	AT3G15353	12.3771	11.872	11.6044	11.481
257879_at	expressed protein	AT3G17160	10.833	10.5806	10.7153	11.0636
259431_at	plasma membrane intrinsic protein 1C (PIP1C) / aquaporin PIP1.3 (PIP1.3) / transmembrane protein B (TMPB), identical to plasma membrane intrinsic protein 1c SP:Q08733 from (Arabidopsis thaliana)	AT1G01620	11.6652	11.9497	12.0903	12.2621
260181_at	endo-1,4-beta-glucanase (EGASE) / cellulase, identical to endo-1,4-beta-glucanase GB:CAA67157 GI:2440035 from (Arabidopsis thaliana)	AT1G70710	10.9035	11.4431	11.5355	11.9805
263498_at	expressed protein, contains Pfam profile PF04852: Protein of unknown function (DUF640)	AT2G42610	11.8628	12.0257	11.8406	11.4946
263548_at	glycine-rich RNA-binding protein (GRP7), SP:Q03250 Glycine-rich RNA-binding protein 7 {Arabidopsis thaliana}	AT2G21660	12.4576	10.8232	10.8546	10.8714
263867_at	major intrinsic family protein / MIP family protein, contains Pfam profile: MIP PF00230	AT2G36830	11.9519	12.2358	12.4465	12.6621
264262_at	histone H3, identical to histone H3 from Zea mays SP:P05203, Medicago sativa GI:166384, Encephalartos altensteinii SP:P08903, Pisum sativum SP:P02300; contains Pfam profile PF00125 Core histone H2A/H2B/H3/H4	AT1G09200	11.5615	11.6043	11.797	11.9381
264727_at	cytochrome c, putative, similar to cytochrome c (Pumpkin, Winter squash) SWISS-PROT:P00051	AT1G22840	11.711	11.8867	12.0103	11.979
266119_at	plant defensin-fusion protein, putative (PDF2.2), plant defensin protein family member, personal communication, Bart Thomma (Bart.Thomma@agr.kuleuven.ac.be); similar to SWISS-PROT:O65740	AT2G02100	12.5002	12.3696	12.5676	12.9962
266215_at	xyloglucan:xyloglucosyl transferase / xyloglucan endotransglycosylase / endo-xyloglucan transferase (EXT) (EXGT-A1), identical to endo-xyloglucan transferase (ext) GI:469484 and endoxyloglucan transferase (EXGT-A1) GI:5533309 from (Arabidopsis thaliana)	AT2G06850	10.5064	10.8718	11.1075	11.3631
245188_at	expressed protein	AT1G67660	8.36253	8.15466	8.06582	8.04571
245309_at	expressed protein	AT4G15140	7.85754	8.32895	8.63005	8.67439
245339_at	phytochelatin synthetase-related, contains Pfam PF04833: Phytochelatin synthetase-like conserved region; supporting cDNA gi:26449620:dbj:AK117261.1:	AT4G16120	8.38709	8.63835	8.67366	8.69075
245679_at	clathrin adaptor complexes medium subunit family protein, contains Pfam profile: PF00928 adaptor complexes medium subunit family	AT1G56590	8.35182	8.49145	8.51613	8.59047
245929_at	alcohol dehydrogenase, putative, similar to alcohol dehydrogenase from Solanum tuberosum (SP:p14673); contains Pfam zinc-binding dehydrogenase domain PF00107	AT5G24760	8.18824	8.34694	8.50067	8.93098
246057_at	expressed protein, predicted proteins, Arabidopsis thaliana and Synechocystis sp.	AT5G08400	8.98249	9.05955	8.92969	8.61667
246114_at	similar to alkaline alpha galactosidase, putative [Arabidopsis thaliana] (TAIR:At3g57520.2); similar to alkaline alpha galactosidase, putative [Arabidopsis thaliana] (TAIR:At3g57520.3); similar to alkaline alpha galactosidase, putative [Arabidopsis thaliana] (TAIR:At1g55740.1); similar to alkaline alpha galactosidase, putative [Arabidopsis thaliana] (TAIR:At3g57520.1); similar to putative alkalin…	AT5G20250	7.76264	8.57863	8.5533	8.57114
246194_at	accelerated cell death 2 (ACD2), identical to accelerated cell death 2 (ACD2) GI:12484129 from (Arabidopsis thaliana)	AT4G37000	8.53787	8.29892	8.09535	8.04879
246217_at	floral homeotic protein APETALA2 (AP2), Identical to (SP:P47927) Floral homeotic protein APETALA2. (Mouse-ear cress) {Arabidopsis thaliana}	AT4G36920	8.9905	8.68894	8.47688	8.33653
246343_at	expressed protein	AT3G56720	9.45799	9.0357	8.98542	9.18784
246562_at	expressed protein, unknown protein F14P3.18 - Arabidopsis thaliana, EMBL:AC009755	AT5G15580	8.09333	8.46456	8.83454	9.61339
246756_at	protein phosphatase 2C, putative / PP2C, putative, protein phosphatase-2C, Mesembryanthemum crystallinum, EMBL:AF075581	AT5G27930	9.1779	8.60851	8.18992	8.40459
246994_at	glycosyl hydrolase family protein 17, similar to beta-1,3-glucanase GI:6714534 from (Salix gilgiana)	AT5G67460	7.69058	8.17579	8.39413	8.68461
247162_at	xyloglucan:xyloglucosyl transferase, putative / xyloglucan endotransglycosylase, putative / endo-xyloglucan transferase, putative, similar to endo-xyloglucan transferase GI:2244732 from (Gossypium hirsutum)	AT5G65730	8.14871	9.10522	9.41113	10.5705
247216_at	4-alpha-glucanotransferase, putative / disproportionating enzyme, putative, similar to 4-alpha-glucanotransferase SP:Q06801 from (Solanum tuberosum)	AT5G64860	9.44594	8.82948	8.55497	8.87683
247362_at	calcineurin-like phosphoesterase family protein, contains Pfam profile: PF00149 calcineurin-like phosphoesterase	AT5G63140	8.12318	8.12383	8.29037	8.84992
247723_at	protein phosphatase 2C, putative / PP2C, putative, ABA induced protein phosphatase 2C, Fagus sylvatica, EMBL:FSY277743	AT5G59220	7.52525	8.20403	8.37128	9.42838
247786_at	expressed protein, various predicted proteins, Arabidopsis thaliana and Oryza sativa	AT5G58600	8.83908	8.47059	8.42912	8.66907
248167_at	expressed protein, contains Pfam profile PF04398: Protein of unknown function, DUF538	AT5G54530	7.65317	8.04274	8.42969	8.7032
248213_at	expressed protein	AT5G53660	8.71701	8.64423	9.07001	9.47437
248385_at	TCP family transcription factor, putative, similar to PCF2 ((GI:2580440) Oryza sativa)	AT5G51910	8.36851	8.59794	8.63169	8.79652
248523_s_at	[AT5G50680, SUMO activating enzyme 1b (SAE1b), identical to SUMO activating enzyme 1b (Arabidopsis thaliana) GI:22652852; nearly identical to At5g50580; contains Pfam profile PF00899: ThiF family ];[AT5G50580, SUMO activating enzyme, putative, nearly identical to SUMO activating enzyme 1b (Arabidopsis thaliana) GI:22652852; nearly identical to At5g50680; contains Pfam profile PF00899: ThiF family…	AT5G50680;AT5G50580	9.02233	8.72717	8.75898	8.88435
248752_at	heat shock protein-related, contains weak similarity to Heat shock 22 kDa protein, mitochondrial precursor (Swiss-Prot:P46254) (Pisum sativum)	AT5G47600	7.18063	8.51762	8.82352	10.0316
249012_at	cytochrome P450 family protein, similar to cytocrhome P450 monooxygenase (GI:14334057) (Gossypium arboreum)	AT5G44620	7.61935	8.87496	9.94785	10.7855
249411_at	raffinose synthase family protein, similar to galactinol-raffinose galactosyltransferase (Vigna angularis) GI:6634701, seed imbibition protein GB:AAA32975 GI:167100 from (Hordeum vulgare); contains Pfam profile PF05691: Raffinose synthase or seed imbibition protein Sip1	AT5G40390	8.6808	8.4984	8.37894	8.20045
249442_at	expressed protein	AT5G39590	9.03117	8.73979	8.5777	8.61456
249456_at	expressed protein	AT5G39410	9.65782	9.09778	9.04293	9.31931
249608_at	endomembrane protein 70, putative, multispanning membrane protein, Homo sapiens, EMBL:HSU94831	AT5G37310	8.7254	8.96334	9.02805	8.97755
249651_at	auxin-responsive factor (ARF8), identical to auxin response factor 8 GI:4104931 from (Arabidopsis thaliana)	AT5G37020	8.70137	8.74052	8.87823	9.1348
249794_at	expressed protein, contains similarity to PrMC3 (Pinus radiata) GI:5487873	AT5G23530	8.40815	8.7883	9.10537	9.24241
250007_at	beta-amylase, putative (BMY3) / 1,4-alpha-D-glucan maltohydrolase, putative, almost identical to beta-amylase BMY3 GI:15149457 from (Arabidopsis thaliana); identical to cDNA putative beta-amylase BMY3 (BMY3) GI:15149456	AT5G18670	7.16692	8.63592	8.84924	9.07949
250339_at	malate oxidoreductase, putative, similar to NADP-dependent malic enzyme (EC 1.1.1.40) (NADP-ME) (SP:P12628) {Phaseolus vulgaris}	AT5G11670	9.84324	9.13132	8.97069	9.08926
250533_at	flavonol synthase 1 (FLS1), identical to SP:Q96330; contains PF03171 2OG-Fe(II) oxygenase superfamily	AT5G08640	8.18078	8.51373	8.78331	9.52535
250824_at	ABC1 family protein, contains Pfam domain, PF03109: ABC1 family	AT5G05200	8.78939	8.41793	8.12218	8.19157
250918_at	GDSL-motif lipase/hydrolase family protein, low similarity to SP:P40602 Anther-specific proline-rich protein APG precursor {Arabidopsis thaliana}; contains Pfam profile PF00657: GDSL-like Lipase/Acylhydrolase	AT5G03610	8.66982	9.19255	9.52772	10.0718
250971_at	pseudo-response regulator 7 (APRR7), identical to pseudo-response regulator 7 GI:10281004 from (Arabidopsis thaliana)	AT5G02810	9.14835	8.55485	8.26913	8.4332
251192_at	galactosyl transferase GMA12/MNN10 family protein, low similarity to alpha-1,2-galactosyltransferase, Schizosaccharomyces pombe (SP:Q09174)	AT3G62720	8.2264	8.39557	8.619	8.7876
251646_at	expressed protein	AT3G57780	8.82306	8.62269	8.42693	8.05583
251656_at	N-acetylglucosaminyl transferase component family protein / Gpi1 family protein, similar to SP:O14357 N-acetylglucosaminyl-phosphatidylinositol biosynthetic protein gpi1 {Schizosaccharomyces pombe}; contains Pfam profile PF05024: N-acetylglucosaminyl transferase component (Gpi1)	AT3G57170	9.20733	8.71714	8.69156	8.86419
251785_at	ABC transporter family protein, breast cancer resistance protein 1 BCRP1, Mus musculus, EMBL:NP_036050	AT3G55130	8.9102	8.9933	8.78033	8.25169
251920_at	uracil phosphoribosyltransferase, putative / UMP pyrophosphorylase, putative / UPRTase, putative, similar to SP:P50926 Uracil phosphoribosyltransferase (EC 2.4.2.9) (UMP pyrophosphorylase) (UPRTase) {Lactococcus lactis}; contains Pfam profile PF00156: Phosphoribosyl transferase domain	AT3G53900	9.1714	9.29262	9.17837	8.79238
252148_at	male sterility MS5, putative, similar to male sterility MS5 (Arabidopsis thaliana) GI:3859112; contains Pfam profile PF00515 TPR Domain	AT3G51280	9.09591	9.30363	9.41141	9.51537
252175_at	zinc finger (C2H2 type) family protein, contains Pfam domain, PF00096: Zinc finger, C2H2 type	AT3G50700	9.10288	8.83058	8.71265	8.55713
252350_at	ataxia-telangiectasia mutated protein (Atm), identical to ataxia-telangiectasia mutated protein (Atm) (Arabidopsis thaliana) GI:7529272; contains Pfam profile PF00855: PWWP domain; contains GA donor splice site at exon 73	AT3G48190	9.09979	8.6898	8.65986	8.98986
252357_at	hydrolase, alpha/beta fold family protein, low simiilarity to 2-hydroxy-6-oxo-6-phenylhexa-2,4-dienoate hydrolase (Rhodococcus sp. RHA1) GI:8978311, SP:Q59695:ACOC_PSEPU Dihydrolipoamide acetyltransferase component of acetoin cleaving system (EC 2.3.1.12) (Acetoin dehydrogenase E2 component) {Pseudomonas putida}; contains Pfam profile PF00561: hydrolase, alpha/beta fold family	AT3G48410	8.61243	8.30488	8.16721	8.29285
252464_at	expressed protein, similar to MTD2 (Medicago truncatula) GI:9294812; supporting cDNA gi:25083983:gb:BT002136.1:	AT3G47160	8.91884	8.08469	7.98141	8.17729
252468_at	Encodes a cytosolic alpha-glucan phosphorylase.	AT3G46970	9.99631	8.9298	8.67019	8.98907
253486_at	UDP-glucuronic acid/UDP-N-acetylgalactosamine transporter-related, contains weak similarity to UDP-glucuronic acid/UDP-N-acetylgalactosamine transporter (UDP- GlcA/UDP-GalNAc transporter) (Swiss-Prot:Q9NTN3) (Homo sapiens)	AT4G31600	8.55048	8.76075	8.78309	8.86586
253638_at	cinnamoyl-CoA reductase-related, similar to cinnamoyl-CoA reductase from Pinus taeda (GI:17978649), Saccharum officinarum (GI:3341511)	AT4G30470	7.63076	8.30927	8.65141	8.78976
253697_at	type I phosphodiesterase/nucleotide pyrophosphatase family protein, similar to SP:P22413 Ectonucleotide pyrophosphatase/phosphodiesterase 1 (Plasma-cell membrane glycoprotein PC-1) (Includes: Alkaline phosphodiesterase I (EC 3.1.4.1); Nucleotide pyrophosphatase (EC 3.6.1.9) {Homo sapiens}; contains Pfam profile PF01663: Type I phosphodiesterase / nucleotide pyrophosphatase	AT4G29700	8.81829	9.14653	9.35405	9.67026
253788_at	tyrosine decarboxylase, putative, similar to SP:P54768 Tyrosine/DOPA decarboxylase 1 (Includes: DOPA decarboxylase (EC 4.1.1.28) (DDC); Tyrosine decarboxylase (EC 4.1.1.25)) {Papaver somniferum}, SP:Q06086 Tyrosine decarboxylase 2 (EC 4.1.1.25) {Petroselinum crispum}; contains Pfam profile PF00282: Pyridoxal-dependent decarboxylase conserved domain	AT4G28680	8.0826	8.78135	9.02563	8.87711
253916_at	zinc finger (C2H2 type) family protein, contains zinc finger, C2H2 type, domain, PROSITE:PS00028	AT4G27240	8.40393	8.44986	8.67952	8.85272
254125_at	alliinase family protein, contains Pfam profiles: PF04864 allinase C-terminal domain, PF04863 alliinase EGF-like domain	AT4G24670	8.03707	8.24983	8.50235	8.69334
254558_at	integral membrane family protein, contains Pfam profile:PF00892 integral membrane protein DUF6	AT4G19185	9.55208	9.14883	8.97639	8.87158
254643_at	expressed protein	AT4G18820	8.57302	8.81569	8.93268	9.22413
255255_at	expressed protein	AT4G05070	8.74859	8.17931	8.04769	8.39351
255860_at	glycosyl hydrolase family 79 N-terminal domain-containing protein, similar to beta-glucuronidase precursor (Scutellaria baicalensis) GI:8918740; contains Pfam profile PF03662: Glycosyl hydrolase family 79, N-terminal domain	AT5G34940	8.55501	8.89345	8.90858	8.75873
256145_at	protease inhibitor/seed storage/lipid transfer protein (LTP) family protein, similar to TED4 (Zinnia elegans) GI:493721; contains Pfam protease inhibitor/seed storage/LTP family domain PF00234	AT1G48750	8.24591	8.98345	9.12996	9.36258
256344_at	zinc finger (C2H2 type) family protein, contains multiple zinc finger domains: PF00096: Zinc finger, C2H2 type	AT1G72050	9.38594	9.15576	9.15419	9.34564
256389_at	transcriptional factor B3 family protein, contains Pfam profile PF02362: B3 DNA binding domain	AT3G06220	8.67114	9.05201	9.27323	9.90381
256451_s_at	SEC14 cytosolic factor family protein / phosphoglyceride transfer family protein, similar to polyphosphoinositide binding protein Ssh1p (GI:2739044) {Glycine max}; similar to SEC14 cytosolic factor (Phosphatidylinositol/phosphatidylcholine transfer protein) (PI/PCTP) (SP:P24859) (Kluyveromyces lactis) and to SEC14 cytosolic factor (SP:P53989) (Candida glabrata)	AT1G75170	7.6034	7.9517	8.50245	9.15072
256597_at	60S acidic ribosomal protein P2 (RPP2C), similar to acidic ribosomal protein P2b (rpp2b) GB:U62753 GI:2431770 from (Zea mays)	AT3G28500	7.67031	8.59985	9.91407	11.0676
256927_at	senescence-associated protein-related, similar to senescence-associated protein SAG102 (GI:22331931) (Arabidopsis thaliana)	AT3G22550	7.61143	8.11176	8.31667	8.59435
257382_at	WRKY family transcription factor, contains Pfam profile: PF03106 WRKY DNA -binding domain	AT2G40750	9.30439	8.66424	8.61819	8.5211
257611_at	expressed protein	AT3G26580	9.54664	8.80683	8.54749	8.67261
257926_at	zinc finger (C3HC4-type RING finger) family protein / ankyrin repeat family protein, contains Pfam profile: PF00097 zinc finger, C3HC4 type (RING finger) and Pfam profile: PF00023 ankyrin repeat	AT3G23280	8.9576	8.61369	8.39567	8.36263
258154_at	oxidoreductase, 2OG-Fe(II) oxygenase family protein, contains Pfam domain PF03171 2OG-Fe(II) oxygenase superfamily	AT3G18210	8.44817	8.51894	8.58668	8.65018
258270_at	phospholipase/carboxylesterase family protein, low similarity to lysophospholipase I (Mus musculus) GI:1864159; contains Pfam profile PF02230: Phospholipase/Carboxylesterase family	AT3G15650	7.92315	8.46152	8.93494	9.44765
258371_at	transporter-related, low similarity to SP:Q96A29 GDP-fucose transporter 1 {Homo sapiens}, phosphoenolpyruvate/phosphate translocator precursor (Mesembryanthemum crystallinum) GI:9295275; contains 10 predicted transmembrane domains;	AT3G14410	8.95674	8.77632	8.6316	8.46261
258783_at	expressed protein	AT3G11760	8.33836	8.23403	8.24706	8.58432
258811_at	esterase/lipase/thioesterase family protein, low similarity to 3-oxoadipate enol-lactone hydrolase (Pseudomonas sp. B13) GI:17736948, esterase V (Pseudomonas sp.) GI:402521; contains Interpro entry IPR000379	AT3G03990	8.17953	8.54974	8.73923	8.76628
258834_at	GTP cyclohydrolase I, identical to GTP cyclohydrolase I GI:19909132 from (Arabidopsis thaliana); contains Pfam profile: PF01227 GTP cyclohydrolase I	AT3G07270	9.43804	9.27135	9.12509	8.98695
259118_at	expressed protein, similar to unknown protein GB:BAA24863 (Homo sapiens), unknown protein GB:BAA20831 (Homo sapiens), unknown protein GB:AAB42264 (Caenorhabditis elegans)	AT3G01310	9.3514	8.60983	8.45476	8.57886
259165_at	homeobox-leucine zipper protein 5 (HAT5) / HD-ZIP protein 5 / HD-ZIP protein (HB-1), identical to homeobox-leucine zipper protein HAT5 (HD-ZIP protein 5) (HD-ZIP protein ATHB-1) GB:Q02283 (Arabidopsis thaliana)	AT3G01470	8.93427	8.47759	8.32937	8.2693
259228_at	kelch repeat-containing protein, similar to epithiospecifier (GI:16118838) (Arabidopsis thaliana); contains Pfam PF01344: Kelch motif (5 repeats)	AT3G07720	7.97146	8.15461	8.29662	8.48696
259461_at	pentatricopeptide (PPR) repeat-containing protein, low similarity to 67kD chloroplastic RNA-binding protein, P67 (Arabidopsis thaliana) GI:9755842; contains Pfam profile PF01535: PPR repeat	AT1G18900	8.02409	8.14881	8.1695	8.16987
259502_at	kelch repeat-containing F-box family protein, similar to SP:Q9ER30 Kelch-related protein 1 (Sarcosin) {Rattus norvegicus}; contains Pfam profiles PF01344: Kelch motif, PF00646: F-box domain	AT1G15670	7.56113	8.39179	8.70493	9.39558
259513_at	armadillo/beta-catenin repeat family protein / kinesin motor family protein	AT1G12430	8.62131	8.90309	8.9981	9.35447
259706_at	expressed protein, similar to GB:AAD41433	AT1G77540	8.55542	8.72058	8.94698	9.0848
259802_at	thionin (THI2.1), identical to thionin (Arabidopsis thaliana) gi:1181531:gb:AAC41678	AT1G72260	8.36916	9.09717	9.66639	10.1267
259835_at	metallo-beta-lactamase family protein	AT1G52160	8.63869	8.56641	8.58694	8.73206
259930_at	forkhead-associated domain-containing protein / FHA domain-containing protein	AT1G34355	8.17275	8.24572	8.37332	8.4504
260160_at	La domain-containing protein, contains Pfam profile PF05383: La domain; similar to putative protein GB:CAA18589 (Arabidopsis thaliana)	AT1G79880	8.31213	7.99662	8.02994	8.25824
260237_at	myb family transcription factor (MYB95), contains Pfam profile: PF00249 myb-like DNA-binding domain	AT1G74430	8.48594	8.58681	8.87477	9.18036
260283_at	PRLI-interacting factor L, putative, similar to PRLI-interacting factor L (Arabidopsis thaliana) GI:11139268; contains Pfam profile PF02492: Cobalamin synthesis protein/P47K	AT1G80480	9.347	8.97627	8.81925	8.53801
260461_at	expressed protein, ; expression supported by MPSS	AT1G10980	8.06779	9.15579	9.78267	9.51776
260914_at	glycosyl hydrolase family 3 protein, similar to beta-xylosidase GB:Z84377 GI:2102655 from (Aspergillus niger)	AT1G02640	7.98946	8.4766	8.98787	9.16296
261117_at	DNAJ heat shock N-terminal domain-containing protein, low similarity to SP:Q27974 Auxilin {Bos taurus}; contains Pfam profile PF00226: DnaJ domain	AT1G75310	8.83704	8.54009	8.62971	8.9324
261266_at	expansin, putative (EXP10), similar to expansin At-EXP1 GI:1041702 from (Arabidopsis thaliana); alpha-expansin gene family, PMID:11641069	AT1G26770	9.0617	9.17934	8.9105	8.45826
261346_at	aspartyl protease family protein, contains Pfam domain, PF00026: eukaryotic aspartyl protease	AT1G79720	8.70899	8.90569	9.0353	9.22016
261496_at	encodes a member of the ERF (ethylene response factor) subfamily B-1 of ERF/AP2 transcription factor family (ERF12). The protein contains one AP2 domain. There are 15 members in this subfamily including ATERF-3, ATERF-4, ATERF-7, and leafy petiole.	AT1G28360	7.97729	8.26205	8.66466	9.35044
261581_at	CBL-interacting protein kinase 9 (CIPK9), identical to CBL-interacting protein kinase 9 (Arabidopsis thaliana) gi:13249117:gb:AAK16684; contains Pfam profiles PF00069: Protein kinase domain and PF03822: NAF domain; identical to cDNA CBL-interacting protein kinase 9 (CIPK9) GI:13249116	AT1G01140	7.42953	8.12997	8.31009	9.32372
261840_at	tubby family protein, similar to Tubby related protein 1 (Tubby-like protein 1) (Swiss-Prot:Q9Z273) (Mus musculus); low similarity to Tubby related protein 1 (Tubby-like protein 1) (Swiss-Prot:O0029) {Homo sapiens}; similar to phosphodiesterase (GI:467578) (Mus musculus); contains Pfam profile PF01167: Tub family	AT1G16070	7.87617	8.07919	8.35312	8.77254
262558_at	expressed protein	AT1G31335	8.91047	9.10915	9.25957	9.37044
262783_at	pseudogene, leucine-rich repeat transmembrane protein kinase, putative, likely BAC sequence errors result in a frameshift, preventing the accurate annotation of this gene.	AT1G10850	8.76199	8.77597	8.87023	9.03324
263159_at	RelA/SpoT protein, putative (RSH3), identical to RSH3 (RelA/SpoT homolog) GI:7141308 from (Arabidopsis thaliana); contains Pfam profiles PF01966: HD domain, PF04607: Region found in RelA / SpoT proteins	AT1G54130	9.0438	8.61853	8.66004	8.84443
263161_at	myrosinase-associated protein, putative, strong similarity to myrosinase-associated proteins GI:1769968, GI:1769970, GI:1216389,GI:1216391 from (Brassica napus); contains InterPro Entry IPR001087 Lipolytic enzyme, G-D-S-L family	AT1G54020	7.43973	8.2092	9.33109	9.67754
263325_at	zinc finger (C3HC4-type RING finger) family protein, contains Pfam profile: PF00097 zinc finger, C3HC4 type (RING finger)	AT2G04240	8.45993	8.42583	8.62907	9.30814
263373_at	expressed protein	AT2G20515	8.5425	8.7527	8.97441	9.48809
263467_at	ethylene-responsive protein, putative, similar to ethylene-inducible ER33 protein (Lycopersicon esculentum) gi:5669656:gb:AAD46413	AT2G31730	8.55574	8.72778	9.06976	9.47486
263513_at	expressed protein	AT2G12400	8.82198	8.29443	8.35956	8.76557
263607_at	expressed protein, and genefinder; expression supported by MPSS	AT2G16270	8.73223	8.82186	8.97323	9.07937
263640_at	expressed protein	AT2G25270	8.89793	9.21499	9.30868	9.61596
263749_at	similar to SEC14 cytosolic factor, putative / phosphoglyceride transfer protein, putative [Arabidopsis thaliana] (TAIR:At4g39170.1); similar to putative hosphatidylinositol/phophatidylcholine transfer protein [Oryza sativa (japonica cultivar-group)] (GB:XP_464026.1); contains InterPro domain Cellular retinaldehyde-binding)/triple function, C-terminal (InterPro:IPR001251); contains InterPro domain…	AT2G21520	9.52819	9.18882	9.14952	9.15258
264045_at	riboflavin biosynthesis protein, putative, similar to SP:P50855 Riboflavin biosynthesis protein ribA (Includes: GTP cyclohydrolase II (EC 3.5.4.25); 3,4-dihydroxy-2-butanone 4-phosphate synthase (DHBP synthase)) {Actinobacillus pleuropneumoniae}; contains Pfam profiles PF00925: GTP cyclohydrolase II, PF00926: 3,4-dihydroxy-2-butanone 4-phosphate synthase	AT2G22450	9.07403	8.31897	8.24938	8.40821
264070_at	cyclin-dependent kinase / CDK (CKS1), identical to Cks1 protein (Arabidopsis thaliana) gi:2274859:emb:CAA03859	AT2G27960	9.11262	9.14823	9.25986	9.35913
264289_at	MATE efflux family protein, similar to ripening regulated protein DDTFR18 (Lycopersicon esculentum) GI:12231296; contains Pfam profile PF01554: Uncharacterized membrane protein family	AT1G61890	7.93183	8.60688	8.87395	8.87271
264458_at	expressed protein, similar to ESTs gb:N96021 and gb:N96863	AT1G10410	8.27604	7.9757	7.97837	8.14078
264517_at	similar to basic helix-loop-helix (bHLH) family protein [Arabidopsis thaliana] (TAIR:At1g68920.1); similar to TA1 protein-like [Oryza sativa (japonica cultivar-group)] (GB:BAD34345.1); contains InterPro domain Basic helix-loop-helix dimerization domain bHLH (InterPro:IPR001092)	AT1G10120	8.10471	8.40385	8.51909	9.00114
264521_at	expressed protein	AT1G10020	8.07419	8.33392	8.46269	8.82655
264857_at	glycosyl transferase family 8 protein, contains Pfam profile: PF01501 glycosyl transferase family 8	AT1G24170	8.80752	8.96809	9.10142	9.30199
265226_at	expressed protein	AT2G28430	9.13169	9.21653	9.31976	9.38662
265272_at	auxin-responsive factor (ARF10), similar to auxin response factor 10 GI:6165644 from (Arabidopsis thaliana); identical to cDNA auxin response factor 10 (ARF10) mRNA, partial cds GI:6165643	AT2G28350	9.27386	9.00511	8.89704	8.82054
265855_at	protein kinase C substrate, heavy chain-related, similar to Protein kinase C substrate, 80 kDa protein, heavy chain (PKCSH) (80K-H protein) (Swiss-Prot:P14314) (Homo sapiens); contains 1 transmembrane domain;	AT2G42390	8.87431	8.63312	8.62115	8.70834
265960_at	histone H2B, putative, strong similarity to histone H2B from Lycopersicon esculentum GI:3021483, GI:3021485, Capsicum annuum SP:O49118; contains Pfam profile PF00125 Core histone H2A/H2B/H3/H4	AT2G37470	7.8958	8.13753	8.34159	8.59456
266635_at	expressed protein	AT2G35470	8.46568	8.82859	8.88703	8.99739
266732_at	EXS family protein / ERD1/XPR1/SYG1 family protein, similar to PHO1 protein (Arabidopsis thaliana) GI:20069032; contains Pfam profiles PF03105: SPX domain, PF03124: EXS family	AT2G03240	8.79981	9.16424	9.3839	9.78279
266802_at	galactosyl transferase GMA12/MNN10 family protein, very low similarity to alpha-1,2-galactosyltransferase, Schizosaccharomyces pombe (SP:Q09174)	AT2G22900	8.42463	8.53809	8.68468	9.05267
267530_at	curculin-like (mannose-binding) lectin family protein / PAN domain-containing protein, contains Pfam profiles: PF01453 lectin (probable mannose binding), PF00024 PAN domain	AT2G41890	8.52957	8.36702	8.40028	8.6467
267639_at	squamosa promoter-binding protein-like 9 (SPL9), identical to squamosa promoter binding protein-like 9 (Arabidopsis thaliana) GI:5931673; contains Pfam profile PF03110: SBP domain	AT2G42200	8.71045	9.01802	9.31034	9.67018
245094_at	glycoside hydrolase family 77 protein, contains Pfam profiles PF02446: 4-alpha-glucanotransferase, PF00686: Starch binding domain; contains a non-consensus AT-AC intron between at intron 5	AT2G40840	10.1724	9.64992	9.48203	9.766
245130_at	leucine-rich repeat transmembrane protein kinase, putative	AT2G45340	9.58683	9.67624	9.85147	10.0945
245316_at	expressed protein	AT4G14000	9.63938	9.85496	9.89414	9.77021
245343_at	expressed protein	AT4G15830	10.0493	10.2712	10.4139	10.4109
245739_at	cyclin, putative, similar to mitotic cyclin a2-type (Glycine max) GI:857397, cyclin A-like protein (Nicotiana tabacum) GI:1064927; contains Pfam profiles PF00134: Cyclin, N-terminal domain, PF02984: Cyclin, C-terminal domain	AT1G44110	9.95571	10.1629	10.2451	10.3129
245891_at	amino acid permease 2 (AAP2), identical to amine acid permease AAP2 (Arabidopsis thaliana) GI:510236	AT5G09220	11.4093	10.2602	9.80024	8.42554
246511_at	UDP-glucose 6-dehydrogenase, putative, very strong similarity to SP:Q96558 UDP-glucose 6-dehydrogenase (EC 1.1.1.22) (UDP-Glc dehydrogenase) (UDP-GlcDH) (UDPGDH) {Glycine max}; contains Pfam profiles PF03721: UDP-glucose/GDP-mannose dehydrogenase family NAD binding domain, PF00984: UDP-glucose/GDP-mannose dehydrogenase family central domain, PF03720: UDP-glucose/GDP-mannose dehydrogenase family U…	AT5G15490	10.1916	9.84608	9.55533	9.0627
246550_at	gibberellin-regulated family protein, similar to SP:P46689 Gibberellin-regulated protein 1 precursor {Arabidopsis thaliana}; contains Pfam profile PF02704: Gibberellin regulated protein	AT5G14920	9.43192	9.52166	10.205	10.603
246601_at	copper amine oxidase, putative, similar to copper amine oxidase (Lens culinaris) gi:15451834:gb:AAB34918	AT1G31710	10.2194	10.0691	9.75985	9.06958
246920_at	plastocyanin-like domain-containing protein	AT5G25090	9.50949	10.038	10.1525	10.0449
248861_at	senescence-associated protein, putative, similar to senescence-associated protein 5 (Hemerocallis hybrid cultivar) gi:3551954:gb:AAC34855	AT5G46700	10.1589	10.2702	10.3957	10.5783
249477_s_at	[AT5G38940, germin-like protein, putative, similar to germin-like portein GLP9 (SP:Q9LEA7); contains PS00725 Germin family signature ];[AT5G38930, germin-like protein, putative, similar to germin-like portein GLP9 (SP:Q9LEA7); contains PS00725 Germin family signature ]	AT5G38940;AT5G38930	11.1833	10.7412	10.3516	9.25218
249753_at	expressed protein, similar to unknown protein (emb:CAB62459.1)	AT5G24610	10.5335	10.2836	10.2299	10.196
249919_at	expressed protein	AT5G19250	9.79113	9.52814	9.5426	9.70218
249923_at	expressed protein, low similarity to extracellular dermal glycoprotein EDGP precursor (Daucus carota) GI:285741, SP:P13917 Basic 7S globulin precursor {Glycine max}	AT5G19120	9.04965	9.73642	10.2574	10.375
250316_at	cysteine protease inhibitor, putative / cystatin, putative, similar to SP:P31726 Cystatin I precursor (CORN kernel cysteine proteinase inhibitor) {Zea mays}; contains Pfam profile PF00031: Cystatin domain	AT5G12140	10.5263	10.3738	10.3005	10.2746
250366_at	expressed protein, contains Pfam profile PF04862: Protein of unknown function, DUF642	AT5G11420	10.0831	9.90831	9.54448	9.21003
250433_at	histone H3, identical to several histone H3 proteins, including Zea mays SP:P05203, Medicago sativa GI:166384, Encephalartos altensteinii SP:P08903, Pisum sativum SP:P02300; contains Pfam profile PF00125 Core histone H2A/H2B/H3/H4	AT5G10400	10.1634	10.117	10.2096	10.349
250517_at	serine carboxypeptidase S10 family protein, similar to Serine carboxypeptidase II chains A and B (SP:P08819) (EC 3.4.16.6) (Triticum aestivum (Wheat)); carboxypeptidase D - Triticum aestivum, PIR:A29639	AT5G08260	10.3825	9.82174	9.47785	8.85567
251234_s_at	[AT3G62830, NAD-dependent epimerase/dehydratase family protein, similar to UDP-glucuronic acid decarboxylase Uxs1p from Filobasidiella neoformans GI:14318327; contains Pfam profile PF01370 NAD dependent epimerase/dehydratase family; contains non-consensus CA donor splice site at exon 1 and TA acceptor splice site at exon 2 ];[AT2G47650, NAD-dependent epimerase/dehydratase family protein, similar …	AT3G62830;AT2G47650	9.95804	9.66138	9.54574	9.23701
251804_at	glycosyl hydrolase family 17 protein / beta-1,3-glucanase, putative, similar to beta-1,3 glucanase GI:7414433 from (Pisum sativum); contains Pfam profile PF00332: Glycosyl hydrolases family 17	AT3G55430	9.93199	10.0232	10.1892	10.5984
253062_at	phototropic-responsive NPH3 family protein, contains NPH3 family domain, Pfam:PF03000	AT4G37590	9.9775	9.6568	9.59032	9.59936
253090_at	beta-galactosidase, putative / lactase, putative, similar to beta-galactosidase precursor SP:P48980 from (Lycopersicon esculentum)	AT4G36360	10.2729	10.09	9.94712	9.93942
253258_at	transcriptional factor B3 family protein, contains Pfam profile PF02362: B3 DNA binding domain	AT4G34400	8.67585	9.42405	10.1053	10.9278
253660_at	GDSL-motif lipase/hydrolase family protein, low similarity to family II lipases EXL3 GI:15054386, EXL1 GI:15054382 from (Arabidopsis thaliana); contains Pfam profile PF00657: GDSL-like Lipase/Acylhydrolase	AT4G30140	11.8072	10.6634	10.1455	9.8525
253700_at	threonine synthase, chloroplast, identical to SP:Q9S7B5 Threonine synthase, chloroplast precursor (EC 4.2.3.1) (TS) {Arabidopsis thaliana}	AT4G29840	10.333	10.253	10.1818	10.0631
254073_at	arginine/serine-rich splicing factor RSP40 (RSP40), identical to SP:P92965 Arginine/serine-rich splicing factor RSP40 {Arabidopsis thaliana}	AT4G25500	9.90735	9.32942	9.22422	9.48664
254089_at	MA3 domain-containing protein, similar to programmed cell death 4 protein (Gallus gallus) GI:12958564; contains Pfam profile PF02847: MA3 domain	AT4G24800	9.75115	9.54617	9.48799	9.44767
254221_at	glycoside hydrolase family 28 protein / polygalacturonase (pectinase) family protein, weak similarity to polygalacturonase PG1 (Glycine max) GI:5669846; contains PF00295: Glycosyl hydrolases family 28	AT4G23820	9.0322	9.34726	9.56043	9.7699
254328_at	adenine phosphoribosyltransferase, putative, strong similarity to Adenine phosphoribosyltransferase (Hordeum vulgare subsp. vulgare) GI:9711921; contains Pfam profile PF00156: Phosphoribosyl transferase domain	AT4G22570	9.72158	10.3007	10.2611	9.89892
255064_at	phosphate-responsive protein, putative (EXO), similar to phi-1 (phosphate-induced gene) (Nicotiana tabacum) GI:3759184; contains Pfam profile PF04674: Phosphate-induced protein 1 conserved region	AT4G08950	9.03558	9.65347	10.2742	10.5115
255104_at	pollen Ole e 1 allergen and extensin family protein, contains Pfam domain, PF01190: Pollen proteins Ole e I family	AT4G08685	10.3664	10.655	10.7966	10.9805
255417_at	F-box family protein (FBL18), almost identical to GRR1-like protein 1 GI:12658970 from (Arabidopsis thaliana); similar to leucine-rich repeats containing F-box protein FBL3 (GI:5919219) (Homo sapiens); similar to F-box protein FBL2 (GI:6063090) (Homo sapiens)	AT4G03190	9.16545	9.3562	9.4721	9.83097
255506_at	glycosyl transferase family 8 protein, low similarity to lgtC of Neisseria sp., GenBank accession number U14554, U65788; contains Pfam glycosyl transferase family 8 domain PF01501	AT4G02130	10.1557	10.3748	10.5521	10.6803
256156_at	phosphoinositide-specific phospholipase C (PLC2), identical to phosphoinositide specific phospholipase C(AtPLC2) GI:857374 (Arabidopsis thaliana)	AT3G08510	10.2741	9.62169	9.59118	9.76303
256305_at	glutathione S-conjugate ABC transporter (MRP1), identical to glutathione S-conjugate transporting ATPase (AtMRP1) (Arabidopsis thaliana) GI:2340166	AT1G30400	9.79264	9.58538	9.54014	9.57266
256829_at	expressed protein, similar to auxin down-regulated protein ARG10 (Vigna radiata) GI:2970051, wali7 (aluminum-induced protein) (Triticum aestivum) GI:451193	AT3G22850	9.70964	9.6864	9.48772	9.16756
257005_at	expressed protein	AT3G14190	10.0381	10.1333	10.1985	10.3511
257126_at	ubiquitin-conjugating enzyme 19 (UBC19), nearly identical to ubiquitin-conjugating enzyme UBC19 (Arabidopsis thaliana) GI:22530865; contains Pfam profile PF00179: Ubiquitin-conjugating enzyme	AT3G20060	9.2091	9.55781	9.67134	9.60113
257134_at	expressed protein	AT3G12870	10.1431	10.3575	10.5227	10.5152
257137_at	Belongs to the family of ATP-binding cassette (ABC) transporters. Also known as AtMDR11 and PGP19. Possibly regulates auxin-dependent responses by influencing basipetal auxin transport in the root. Acts upstream of phyA in regulating hypocotyl elongation and gravitropic response. Exerts nonredundant, partially overlapping functions with the ABC transporter encoded by AtPGP1.	AT3G28860	10.1212	10.2779	10.5966	10.9838
257892_at	universal stress protein (USP) family protein, similar to early nodulin ENOD18 (Vicia faba) GI:11602747; contains Pfam profile PF00582: universal stress protein family	AT3G17020	10.9196	10.3646	10.2302	10.5171
258108_at	dienelactone hydrolase family protein, similar to SP:Q9ZT66 Endo-1,3;1,4-beta-D-glucanase precursor (EC 3.2.1.-) {Zea mays}; contains Pfam profile: PF01738 dienelactone hydrolase family	AT3G23570	9.89741	9.37977	9.06331	8.99444
258151_at	glycosyl hydrolase family 1 protein, contains Pfam PF00232 : Glycosyl hydrolase family 1 domain; TIGRFAM TIGR01233: 6-phospho-beta-galactosidase; similar to beta-glucosidase BGQ60 precursor GB:A57512 (Hordeum vulgare); similar to beta-mannosidase enzyme (GI:17226270) (Lycopersicon esculentum)	AT3G18080	10.458	10.2824	10.0318	9.44769
258222_at	zinc finger (Ran-binding) family protein, contains Pfam domain, PF00641: Zn-finger in Ran binding protein and others	AT3G15680	9.84617	10.23	10.3063	10.2961
258332_at	proton-dependent oligopeptide transport (POT) family protein, contains Pfam profile: PF00854 POT family	AT3G16180	9.01305	9.26399	9.52997	10.0637
258599_at	threonine aldolase family protein, similar to L-allo-threonine aldolase SP:O07051 from (Aeromonas jandaei)	AT3G04520	9.87412	10.231	10.2954	10.0782
258857_at	serine carboxypeptidase S10 family protein, similar to serine carboxypeptidase II (CP-MII) GB:CAA70815 (SP:P08818) (Hordeum vulgare)	AT3G02110	9.86628	10.0428	10.2932	10.3956
258970_at	serine carboxypeptidase III, putative, similar to serine carboxypeptidase III from Oryza sativa SP:P37891, Matricaria chamomilla GI:6960455, Hordeum vulgare SP:P21529, Triticum aestivum SP:P11515; contains Pfam profile PF0450 serine carboxypeptidase	AT3G10410	10.0048	9.49871	9.39082	9.48635
259466_at	two-component responsive regulator / response regulator 7 (ARR7), identical to response regulator 7 GI:3953603 from (Arabidopsis thaliana)	AT1G19050	10.2608	10.0917	10.0161	9.87223
259516_at	dehydrin (ERD10), identical to dehydrin ERD10 (Low-temperature-induced protein LTI45) (Arabidopsis thaliana) SWISS-PROT:P42759	AT1G20450	10.4419	9.57234	9.28546	9.44318
259588_at	expressed protein, contains Pfam profile PF04669: Protein of unknown function (DUF579)	AT1G27930	9.66026	9.38529	9.22864	9.1801
259594_at	expressed protein, contains similarity to cytochrome oxidase I GI:1289267 from (Xantholinus sp.)	AT1G28140	9.71923	9.3393	9.21483	8.99722
259757_at	Encodes a protein disulfide isomerase-like (PDIL) protein, a member of a multigene family within the thioredoxin (TRX) superfamily.	AT1G77510	11.3528	11.0513	10.4461	9.93097
259955_s_at	[AT1G75080, brassinosteroid signalling positive regulator (BZR1), identical to to BZR1 protein (Arabidopsis thaliana) gi:20270971:gb:AAM18490 ];[AT1G19350, brassinosteroid signalling positive regulator, putative, similar to BZR1 protein (Arabidopsis thaliana) gi:20270971:gb:AAM18490 ]	AT1G75080;AT1G19350	9.56093	9.70691	9.80501	9.85188
260412_at	Encodes a plastid localized alpha-amylase. Expression is reduced in the SEX4 mutant. Loss of function mutations show normal diurnal pattern of starch accumulation/degradation. Expression follows circadian rhythms.	AT1G69830	10.2194	9.43813	9.40351	9.36477
260546_at	Encodes a defensin-like (DEFL) family protein.	AT2G43520	9.18254	9.51948	9.95071	10.7422
260588_at	F-box family protein / tubby family protein (TULP7), similar to Tubby related protein 2 (Tubby-like protein 2) (P4-6 protein) (Fragment) (SP:P46686) (Mus musculus); similar to phosphodiesterase (GI:467578) (Mus musculus); similar to Tubby protein homolog 1. (Swiss-Prot:Q09306) (Caenorhabditis elegans) contains Pfam profile: PF01167: Tub family; contains Pfam PF00646: F-box domain	AT1G53320	9.58069	9.28843	9.20581	9.37404
260835_at	serine/threonine protein kinase, putative, similar to Pto kinase interactor 1 (Pti1)(Lycopersicon esculentum) gi:3668069:gb:AAC61805	AT1G06700	10.1967	10.0749	10.048	10.015
261230_at	tubulin beta-5 chain (TUB5), nearly identical to SP:P29513 Tubulin beta-5 chain {Arabidopsis thaliana}	AT1G20010	10.5362	10.1663	10.085	10.2823
261368_at	legume lectin family protein, contains Pfam domain, PF00139: Legume lectins beta domain	AT1G53070	9.23449	9.73485	9.78942	9.87569
261411_at	histone H2B, putative, strong similarity to histone H2B Arabidopsis thaliana GI:2407802, Gossypium hirsutum SP:O22582, Lycopersicon esculentum GI:3021489, Capsicum annuum SP:O49118; contains Pfam profile PF00125 Core histone H2A/H2B/H3/H4	AT1G07790	10.4708	10.3594	10.4349	10.6666
261935_at	C2 domain-containing protein, contains INTERPRO:IPR000008 C2 domain	AT1G22610	9.93259	9.96649	9.72838	9.58358
262039_at	adenine phosphoribosyltransferase 2 (APT2), identical to SP:Q42563 Adenine phosphoribosyltransferase 2 (EC 2.4.2.7) (APRT) {Arabidopsis thaliana}	AT1G80050	9.44657	9.48078	9.71776	9.95749
262262_at	expressed protein	AT1G70780	9.34635	9.75862	10.5267	10.8364
262400_at	transcriptional factor B3 family protein, contains Pfam profile PF02362: B3 DNA binding domain	AT1G49480	9.63758	9.99957	10.0752	10.2004
262609_at	expressed protein, weakly similar to drought-induced protein SDi-6 (PIR:S71562) common sunflower (fragment)	AT1G13930	11.6726	10.3973	9.58626	9.53102
262750_at	expressed protein, similar to GI:2827651, GI:7527728, GI:4406788, GI:6063544, GI:10764853 from (Arabidopsis thaliana)	AT1G28710	10.6756	10.1614	9.75846	9.0794
262798_at	SPL1-Related2 protein (SPL1R2), strong similarity to SPL1-Related2 protein (Arabidopsis thaliana) GI:6006427; contains Pfam profile PF03110: SBP domain	AT1G20980	9.32638	9.41034	9.49954	9.83851
262840_at	high-mobility-group protein / HMG-I/Y protein, nearly identical to high-mobility-group protein HMG-I/Y protein (Arabidopsis thaliana) GI:1429211; contains Pfam profiles PF00538: linker histone H1 and H5 family, PF02178: AT hook motif	AT1G14900	10.0099	10.0746	10.2316	10.5667
263482_at	GDSL-motif lipase/hydrolase family protein, similar to Anther-specific proline-rich protein APG from Brassica napus (SP:P40603 ), Arabidopsis thaliana (GI:22599); contains Pfam profile PF00657: Lipase/Acylhydrolase with GDSL-like motif	AT2G03980	9.705	9.59824	9.24561	8.92248
263496_at	expressed protein	AT2G42570	9.29645	9.50027	9.73183	10.1491
263582_at	peptidoglycan-binding LysM domain-containing protein, contains Pfam profile PF01476: LysM domain; supporting cDNA gi:16226688:gb:AF428464.1:AF428464	AT2G17120	10.0158	10.0932	10.2146	10.3399
263971_at	leucine-rich repeat family protein, contains leucine rich-repeat domains Pfam:PF00560, INTERPRO:IPR001611; and grail	AT2G42800	8.76052	9.23987	9.58941	10.2134
264914_at	clathrin adaptor complexes medium subunit family protein, contains Pfam profile: PF00928 adaptor complexes medium subunit family	AT1G60780	10.6111	10.7282	10.7755	10.7759
265042_at	acid phosphatase class B family protein, similar to SP:P15490 STEM 28 kDa glycoprotein precursor (Vegetative storage protein A) {Glycine max}, acid phosphatase (Glycine max) GI:3341443; contains Pfam profile PF03767: HAD superfamily (subfamily IIIB) phosphatase; supporting cDNA gi:13926197:gb:AF370572.1:AF370572	AT1G04040	9.87313	10.0055	9.6303	8.71846
265339_at	inorganic pyrophosphatase (soluble) (PPA) / pyrophosphate phospho-hydrolase / PPase, nearly identical to SP:P21216 Soluble inorganic pyrophosphatase (EC 3.6.1.1) (Pyrophosphate phospho- hydrolase) (PPase) {Arabidopsis thaliana}	AT2G18230	9.11421	9.41943	9.60484	10.0488
265444_s_at	[AT2G37180, plasma membrane intrinsic protein 2C (PIP2C) / aquaporin PIP2.3 (PIP2.3) / water-stress induced tonoplast intrinsic protein (RD28), identical to plasma membrane intrinsic protein 2C SP:P30302 from (Arabidopsis thaliana) ];[AT2G37170, plasma membrane intrinsic protein 2B (PIP2B) / aquaporin PIP2.2 (PIP2.2), identical to SP:P43287 Plasma membrane intrinsic protein 2B {Arabidopsis thalia…	AT2G37180;AT2G37170	10.6802	10.2022	9.73103	8.69468
265918_at	fatty acid elongase, putative, similar to fatty acid elongase 1 (GI:881615)	AT2G15090	10.1919	9.84165	9.70991	9.45018
265938_at	Ndr family protein, similar to SP:O23969 Pollen specific protein SF21 {Helianthus annuus}; contains Pfam profile PF03096: Ndr family	AT2G19620	9.2127	9.44616	9.5391	9.79139
266770_at	expansin, putative (EXP15), identical to SWISS-PROT:O80622 alpha-expansin 15 precursor (At-EXP15)(Arabidopsis thaliana); alpha-expansin gene family, PMID:11641069	AT2G03090	10.3702	10.0946	9.97874	9.80811
267261_at	expressed protein	AT2G23120	10.9963	10.4925	10.4711	10.7018
267452_at	auxin-responsive factor (ARF3) / ETTIN protein (ETT), identical to ETTIN GB:AF007788 from (Arabidopsis thaliana)	AT2G33860	9.38137	9.26558	9.49218	10.0388
267555_at	small ubiquitin-like modifier 5 (SUMO), similar to ubiquitin-like protein SMT3 SP:P55852 (Arabidopsis thaliana); contains INTERPRO:IPR000626 ubiquitin domain; contains Pfam profile PF00240: Ubiquitin family; contains Pfam profile PF00240: Ubiquitin family; identical to cDNA small ubiquitin-like modifier 5 (SUMO) mRNA GI:22652847	AT2G32765	9.26968	9.61531	9.82176	10.0506
245090_at	nodulin MtN21 family protein, similar to MtN21 (Medicago truncatula) GI:2598575; contains Pfam profile PF00892: Integral membrane protein	AT2G40900	8.08786	7.96079	7.34001	6.14611
245285_s_at	[AT4G14030, selenium-binding protein, putative, contains Pfam profile PF05694: 56kDa selenium binding protein (SBP56); identical to Putative selenium-binding protein (Swiss-Prot:O23264) (Arabidopsis thaliana); similar to selenium binding protein (GI:15485232) (Arabidopsis thaliana); identical to cDNA from partial mRNA for selenium binding protein (sbp gene) GI:15485231 ];[AT4G14040, selenium-bind…	AT4G14030;AT4G14040	8.74326	7.93505	7.73524	7.31963
245346_at	beta-amylase (CT-BMY) / 1,4-alpha-D-glucan maltohydrolase, identical to beta-amylase enzyme GI:6065749 from (Arabidopsis thaliana)	AT4G17090	8.58052	7.92425	7.28011	6.95507
245456_at	disease resistance protein (TIR-NBS-LRR class), putative, domain signature TIR-NBS-LRR exists, suggestive of a disease resistance protein.; closest homolog in Col-0 to RPP5 of clutivar Landsberg erecta.	AT4G16950	8.54257	8.04015	7.91821	7.82938
245600_at	CBS domain-containing protein-related, contains Pfam profile PF01595: Domain of unknown function	AT4G14230	8.20711	7.61331	7.31048	7.31377
245756_at	oxidoreductase, 2OG-Fe(II) oxygenase family protein, low similarity to hyoscyamine 6-dioxygenase hydroxylase from Hyoscyamus niger (GB:P24397)(SP:P24397), Atropa belladona (gi:4996123); contains Pfam domain PF03171, 2OG-Fe(II) oxygenase superfamily	AT1G35190	7.93731	7.75184	6.86118	6.49915
245987_at	no apical meristem (NAM) family protein, contains Pfam PF02365: No apical meristem (NAM) domain; hypothetical protein SENU5, senescence up-regulated - Lycopersicon esculentum, EMBL:Z75524	AT5G13180	7.91196	7.74265	7.3222	6.9214
246000_at	auxin-responsive protein-related, similar to auxin-induced protein TGSAUR21 (GI:10185818) Tulipa gesneriana)	AT5G20820	7.62942	7.41754	6.64874	5.89049
246095_at	homeotic gene regulator, putative, similar to SP:P25439 Homeotic gene regulator (Brahma protein) {Drosophila melanogaster}; contains Pfam profiles PF00271: Helicase conserved C-terminal domain, PF00176: SNF2 family N-terminal domain	AT5G19310	7.03704	6.70466	6.72931	6.96671
246330_at	aldehyde oxidase, putative, identical to gi: 3172025; identical to cDNA putative aldehyde oxidase (AO3) mRNA, partial cds GI:2792303	AT3G43600	7.9005	7.16699	7.06296	6.96727
247154_at	leucine-rich repeat transmembrane protein kinase, putative	AT5G65710	8.42923	8.10329	7.84717	7.55135
247406_at	two-component responsive regulator / response regulator 6 (ARR6), identical to response regulator 6 (Arabidopsis thaliana) GI:3953601	AT5G62920	7.62106	7.47674	7.41676	6.88179
247418_at	glutaredoxin, putative, similar to glutaredoxin (Ricinus communis) gi:1732424:emb:CAA89699	AT5G63030	7.43949	7.07797	6.98864	6.9911
247487_at	peptidoglycan-binding LysM domain-containing protein, contains Pfam profile PF01476: LysM domain	AT5G62150	9.23941	8.10659	7.2224	6.74607
248270_at	protein kinase family protein, contains protein kinase domain, Pfam:PF00069	AT5G53450	8.33003	7.76689	7.61618	7.81262
248271_at	expressed protein	AT5G53420	8.24083	7.70169	7.47137	7.389
248551_at	expressed protein, similar to unknown protein (pir::T05562) isoform contains a non-consensus AT acceptor splice site at intron 1	AT5G50200	7.89885	7.17637	6.45054	5.87208
248568_at	leucine-rich repeat family protein / protein kinase family protein, contains Pfam domains PF00560: Leucine Rich Repeat and PF00069: Protein kinase domain	AT5G49760	8.00368	7.67465	7.56247	7.59009
248744_at	zinc finger (B-box type) family protein, contains similarity to CONSTANS homologs	AT5G48250	7.57646	6.76058	6.53605	6.86007
248868_at	VQ motif-containing protein, contains PF05678: VQ motif	AT5G46780	7.43585	7.07107	6.8939	6.96525
249057_at	NAD-dependent epimerase/dehydratase family protein, similar to SP:P55180 UDP-glucose 4-epimerase (EC 5.1.3.2) from Bacillus subtilis, GI:3021357 UDP-galactose 4-epimerase from Cyamopsis tetragonoloba; contains Pfam profile PF01370 NAD dependent epimerase/dehydratase family	AT5G44480	8.63454	8.48754	7.76686	6.98813
249134_at	expressed protein	AT5G43150	8.42203	8.16892	7.55456	7.20226
249136_at	expressed protein, contains Pfam profile PF04654: Protein of unknown function, DUF599	AT5G43180	7.95634	7.41982	6.77071	5.49112
249355_at	expressed protein	AT5G40500	8.27399	7.53271	7.14757	7.06962
250532_at	expressed protein, similar to unknown protein (pir::T27191)	AT5G08540	8.15644	8.1487	7.93914	7.5507
250598_at	myb family transcription factor (MYB29), similar to myb transcription factor GI:3941436 from (Arabidopsis thaliana)	AT5G07690	8.94206	7.57478	6.42577	5.26749
251368_at	expressed protein	AT3G61380	8.39284	7.87689	7.10436	6.671
251372_at	expressed protein	AT3G60520	7.99013	7.01305	6.45227	6.40474
251427_at	glycosyl hydrolase family 1 protein / beta-glucosidase, putative (YLS1), contains Pfam PF00232 : Glycosyl hydrolase family 1 domain; TIGRFAM TIGR01233: 6-phospho-beta-galactosidase; similar to amygdalin hydrolase isoform AH I precursor (GI:16757966) (Prunus serotina); identical to cDNA YLS1 mRNA for beta-glucosidase, partial cds GI:13122279	AT3G60130	7.88311	7.69604	7.59288	7.27735
251524_at	aconitase C-terminal domain-containing protein, contains Pfam profile PF00694: Aconitase C-terminal domain	AT3G58990	9.64656	7.76233	6.99816	5.58391
251839_at	patatin-related, low similarity to patatin (GI:169500)(Solanum tuberosum); contains Patatin domain PF01734	AT3G54950	7.91254	7.65267	7.50996	7.37372
251928_at	protease inhibitor/seed storage/lipid transfer protein (LTP) family protein, contains Pfam protease inhibitor/seed storage/LTP family domain PF00234	AT3G53980	8.58596	8.06775	7.25609	6.2014
253525_at	expressed protein, contains Pfam profile PF04654: Protein of unknown function, DUF599	AT4G31330	7.90327	7.64315	6.9162	5.84364
254468_at	NAD-dependent epimerase/dehydratase family protein, similar to UDP-galactose 4-epimerase from Cyamopsis tetragonoloba GI:3021357 (EMBL:AJ005082), Bacillus subtilis SP:P55180; contains Pfam profile PF01370 NAD dependent epimerase/dehydratase family	AT4G20460	7.82601	7.35351	6.84275	6.40107
255070_at	isoamylase, putative / starch debranching enzyme, putative, similar to isoamylase isoform 3 (Solanum tuberosum) GI:27728149, isoamylase (Oryza sativa) GI:3252794; contains Pfam profiles PF00128: Alpha amylase catalytic domain, PF02922: Isoamylase N-terminal domain	AT4G09020	8.67012	7.57761	7.24565	7.63592
255129_at	nodulin MtN21 family protein, similar to MtN21 GI:2598575 (root nodule development) from (Medicago truncatula)	AT4G08290	8.59282	7.97806	7.51021	6.1005
255403_at	auxin-responsive GH3 family protein, similar to auxin-responsive GH3 product (Glycine max) GI:18591; contains Pfam profile PF03321: GH3 auxin-responsive promoter	AT4G03400	7.67162	6.96427	6.80843	6.89677
255437_at	2-oxoglutarate-dependent dioxygenase, putative (AOP2), nearly identical to GI:16118891; contains Pfam profile PF03171: 2OG-Fe(II) oxygenase superfamily domain. The gene sequence is frameshifted, this could be a pseudogene or a sequencing error may exist; identical to cDNA AOP2 GI:16118890	AT4G03060	8.65144	6.93904	6.35688	5.88918
255726_at	lysine and histidine specific transporter, putative, similar to lysine and histidine specific transporter GI:2576361 from (Arabidopsis thaliana); contains Pfam profile PF01490: Transmembrane amino acid transporter protein	AT1G25530	8.29651	7.87639	7.07736	6.68278
255980_at	avirulence-responsive protein, putative / avirulence induced gene protein, putative / AIG protein, putative, similar to SP:P54120 AIG1 protein {Arabidopsis thaliana}; contains Pfam profile PF04548: AIG1 family	AT1G33970	7.92832	6.8815	6.7361	7.12056
256186_at	4-coumarate--CoA ligase 1 / 4-coumaroyl-CoA synthase 1 (4CL1), identical to SP:Q42524 4-coumarate--CoA ligase 1 (EC 6.2.1.12) (4CL 1) (4-coumaroyl-CoA synthase 1) {Arabidopsis thaliana}	AT1G51680	8.4319	8.21893	7.84115	7.38398
256255_at	myb family transcription factor, contains Pfam profile: PF00249 Myb-like DNA-binding domain	AT3G11280	7.97721	7.54244	7.14311	6.09935
256924_at	transferase family protein, similar to anthocyanin 5-aromatic acyltransferase from Gentiana triflora GI:4185599, malonyl CoA:anthocyanin 5-O-glucoside-6'''-O-malonyltransferase from Perilla frutescens GI:17980232, Salvia splendens GI:17980234; contains Pfam profile PF02458 transferase family	AT3G29590	8.17833	7.75202	7.3554	6.65282
257151_at	plastocyanin-like domain-containing protein, contains similarity to uclacyanin I GI:3399767 GB:AAC32038 from (Arabidopsis thaliana)	AT3G27200	7.48366	7.2158	6.73694	6.06893
257483_at	kip-related protein 7 (KRP7) / cyclin-dependent kinase inhibitor 7 (ICK7), identical to cyclin-dependent kinase inhibitor 7 (krp7) (Arabidopsis thaliana) GI:14422297	AT1G49620	7.01413	7.06595	7.00923	6.81249
257560_at	galactosyltransferase family protein, contains Pfam profile: PF01762 galactosyltransferase	AT3G14960	8.59723	8.13668	7.89702	7.70824
257719_at	expressed protein, contains Pfam profile PF01027: Uncharacterized protein family UPF0005	AT3G18440	7.5992	6.80306	6.65471	6.83496
258044_at	Dof-type zinc finger domain-containing protein (ADOF2), identical to Dof zinc finger protein ADOF2 GI:3608263 from (Arabidopsis thaliana); identical to cDNA adof2 mRNA for Dof zinc finger protein GI:3608262; contains Pfam profile PF02701: Dof domain, zinc finger	AT3G21270	8.5816	8.23547	7.79827	7.46111
258167_at	UDP-glucosyltransferase, putative, similar to UDP-glucose:sinapate glucosyltransferase GI:9794913 from (Brassica napus)	AT3G21560	8.4218	8.16364	7.91697	7.3824
258253_at	short-chain dehydrogenase/reductase (SDR) family protein, similar to sex determination protein tasselseed 2 SP:P50160 from (Zea mays)	AT3G26760	7.65061	7.03705	6.92352	6.69712
258293_at	phosphate transporter, putative (PHO1), identical to PHO1 protein (Arabidopsis thaliana) GI:20069032; supporting cDNA gi:20069031:gb:AF474076.1:; contains Pfam profiles PF03124: EXS family and PF03105: SPX domain	AT3G23430	8.74104	7.99625	7.23556	5.46134
258646_at	MATE efflux family protein, low similarity to enhanced disease susceptibility 5 (Arabidopsis thaliana) GI:16589070; contains TIGRfam profile: TIGR00797: MATE efflux family protein, Pfam profile PF01554 Uncharacterized membrane protein family	AT3G08040	7.38951	7.08642	6.86106	6.08592
258851_at	glutathione S-transferase, putative, identical to glutathione S-transferase GB:AAB09584 from (Arabidopsis thaliana)	AT3G03190	8.90652	7.66283	6.98294	5.85032
258901_at	protein phosphatase 2C, putative / PP2C, putative, similar to protein phosphatase-2C GB:AAC36699 from (Mesembryanthemum crystallinum)	AT3G05640	8.805	8.044	7.08443	6.55701
258935_at	expressed protein	AT3G10120	8.06741	7.43729	6.83414	6.22459
259380_at	ABC transporter family protein, similar to PDR5-like ABC transporter GI:1514643 from (Spirodela polyrhiza); contains Pfam profile: PF00005 ABC transporter	AT3G16340	8.38817	8.00425	7.82154	7.53805
259386_at	zinc finger (C2H2 type) family protein, contains Pfam domain, PF00096: Zinc finger, C2H2 type. Activated by AGAMOUS in a cal-1, ap1-1 background. Expressed in stamen primordia and the placental region of carpels.	AT1G13400	7.83413	7.49217	7.27984	6.77904
259751_at	Encodes a putative myb family transcription factor. In contrast to most other myb-like proteins its myb domain consists of a single repeat. A proline-rich region potentially involved in transactivation is found in the C-terminal part of the protein. Its transcript accumulates mainly in leaves.	AT1G71030	7.86646	7.12888	6.69007	6.20615
259842_at	phosphoethanolamine N-methyltransferase 3, putative (NMT3), strong similarity to SP:Q9FR44 Phosphoethanolamine N-methyltransferase 1 (EC 2.1.1.103) (PEAMT 1) (AtNMT1) {Arabidopsis thaliana}; identical to SP:Q9C6B9 Putative phosphoethanolamine N-methyltransferase 3 {Arabidopsis thaliana}	AT1G73600	8.64461	7.52024	7.24361	6.57091
259871_at	nodulin, putative, similar to nodulin 21 (N-21) (Glycine max) SWISS-PROT:P16313	AT1G76800	8.65429	8.13078	7.39614	5.80659
260232_at	expressed protein, contains Pfam profile: PF00561 alpha/beta hydrolase fold	AT1G74640	7.46759	7.01512	6.62127	6.53104
260557_at	glycoside hydrolase family 19 protein, similar to chitinase GI:17799 from (Brassica napus); contains Pfam profiles PF00182: Chitinase class I, PF00187: Chitin recognition protein	AT2G43610	7.98415	7.34618	7.01896	7.12824
260878_at	scarecrow-like transcription factor 1 (SCL1), identical to scarecrow-like 1 GB:AAF21043 GI:6644390 from (Arabidopsis thaliana)	AT1G21450	7.8538	7.51651	7.41134	7.2526
260882_at	WRKY family transcription factor, similar to DNA binding protein WRKY3 GB:U56834 GI:1432055 from (Petroselinum crispum)	AT1G29280	8.22438	7.61397	6.9566	6.63054
261247_at	expressed protein	AT1G20070	8.56364	7.803	7.08772	6.46552
261593_at	dehydration-responsive family protein, similar to early-responsive to dehydration stress ERD3 protein (Arabidopsis thaliana) GI:15320410; contains Pfam profile PF03141: Putative methyltransferase	AT1G33170	8.29335	8.08598	7.91799	7.6576
261613_at	ABA-responsive element-binding protein / abscisic acid responsive elements-binding factor (ABRE), identical to abscisic acid responsive elements-binding factor GB:AAF27179 GI:6739274 from (Arabidopsis thaliana); identical to cDNA abscisic acid responsive elements-binding factor (ABRE) mRNA, complete cds GI:6739273	AT1G49720	7.47737	6.94852	6.79485	7.01978
261677_at	zinc finger (C3HC4-type RING finger) family protein, contains Pfam profile: PF00097 zinc finger, C3HC4 type	AT1G18470	8.1514	7.72759	7.64546	7.669
262396_at	expressed protein, contains Pfam profile PF04819: Family of unknown function (DUF716) (Plant viral-response family)	AT1G49470	8.34368	7.67303	6.87671	5.60502
262503_at	expressed protein, similar to TolB protein precursor (SP:P50601) {Pseudomonas aeruginosa}	AT1G21670	7.99716	7.24989	6.62056	6.51118
262508_at	S-locus lectin protein kinase family protein, contains protein kinase domain, Pfam:PF00069; contains S-locus glycoprotein family domain, Pfam:PF00954	AT1G11300	8.15425	7.93078	7.78211	7.74545
262711_at	expressed protein	AT1G16500	7.66667	7.39791	7.18996	7.0413
262912_at	proton-dependent oligopeptide transport (POT) family protein, contains Pfam profile: PF00854 POT family	AT1G59740	8.23999	7.63505	6.78824	5.87036
263007_at	histone H1/H5 family protein, contains Pfam domain, PF00538: linker histone H1 and H5 family	AT1G54260	7.36899	7.05026	7.01619	7.20436
263082_at	GTP-binding family protein, contains Pfam domain, PF01926: GTPase of unknown function	AT2G27200	7.97518	7.73944	7.61103	7.59083
263128_at	zinc finger (B-box type) family protein, similar to zinc finger protein GI:3618316 from (Oryza sativa)	AT1G78600	8.33289	7.87351	7.65745	7.75868
263318_at	expressed protein	AT2G24762	8.07258	7.81526	7.49	6.73666
263320_at	galactinol synthase, putative, similar to galactinol synthase, isoform GolS-1 GI:5608497 from (Ajuga reptans)	AT2G47180	7.96414	7.7187	6.82586	5.91223
263866_at	heavy-metal-associated domain-containing protein, nearly identical to farnesylated protein ATFP2 (GI:4097545) Pfam profile PF00403: Heavy-metal-associated domain	AT2G36950	8.377	8.20603	7.87452	7.31074
264057_at	AP2 domain-containing transcription factor RAP2.7 (RAP2.7), nearly identical to AP2 domain transcription factor RAP2.7 (GI:2281639) (Arabidopsis thaliana)	AT2G28550	8.2085	7.73242	7.50203	6.9928
264211_at	gigantea protein (GI), identical to gigantea protein SP:Q9SQI2 from (Arabidopsis thaliana)	AT1G22770	8.64738	7.59665	7.37641	7.48686
264574_at	metal transporter, putative (ZIP5), identical to putative metal transporter ZIP5 (Arabidopsis thaliana) gi:17385784:gb:AAL38432; similar to zinc transporter protein ZIP1 (Glycine max) gi:15418778:gb:AAK37761; member of the Zinc (Zn2+)-Iron (Fe2+) permease (ZIP) family, PMID:11500563	AT1G05300	7.98559	7.49146	6.56729	6.15394
264741_at	aspartyl protease family protein, contains Pfam profiles: PF00026 eukaryotic aspartyl protease, PF03489 surfactant protein B, PF05184 saposin-like type B, region 1	AT1G62290	8.56857	8.29372	7.69475	6.92406
264787_at	senescence/dehydration-associated protein-related (ERD7), similar to senescence-associated protein 12 (Hemerocallis hybrid cultivar) gi:3551958:gb:AAC34857; strong similarity to early-responsive to dehydration stress ERD7 protein (Arabidopsis thaliana) gi:15320412:dbj:BAB63916; identical to cDNA ERD7 partial cds GI:15320411	AT2G17840	8.67954	8.0642	7.76	7.94318
264894_at	hydroxyproline-rich glycoprotein family protein, contains proline-rich domains, INTERPRO:IPR000694	AT1G23040	7.66324	7.40296	6.77161	6.20137
265029_at	zinc finger (C2H2 type) family protein (ZFP7), identical to zinc finger protein, ZFP7 gi:790685:gb:AAA87303; contains Pfam domain, PF00096: Zinc finger, C2H2 type	AT1G24625	8.25795	8.10775	7.88931	7.65197
265248_at	phytochrome-interacting factor 4 (PIF4) / basic helix-loop-helix protein 9 (bHLH9) / short under red-light 2 (SRL2), identical to SP:Q8W2F3 Phytochrome-interacting factor 4 (Basic helix-loop-helix protein 9) (bHLH9) (Short under red-light 2) {Arabidopsis thaliana}; supporting cDNA gi:18026965:gb:AF251694.1:AF251694	AT2G43010	8.19651	7.99178	7.54648	6.94998
265468_at	expressed protein, contains Pfam profile PF03641: decarboxylase family protein	AT2G37210	8.67987	7.7399	7.45239	7.1129
265790_at	amino acid permease family protein, weak similarity to GABA permease (Emericella nidulans) GI:4972245; contains Pfam profile PF00324: Amino acid permease	AT2G01170	7.66991	6.94942	6.90986	7.04221
266184_s_at	[AT3G54700, phosphate transporter, putative, strong similarity to phosphate transporter (AtPT2) (Arabidopsis thaliana) GI:1502430 ];[AT2G38940, phosphate transporter (PT2), identical to phosphate transporter (AtPT2) (Arabidopsis thaliana) GI:1502430 ]	AT3G54700;AT2G38940	8.11953	7.50554	6.66163	6.06414
266395_at	aconitase C-terminal domain-containing protein, contains Pfam profile PF00694: Aconitase C-terminal domain	AT2G43100	8.88815	7.49024	6.81431	5.25094
267199_at	similar to expressed protein [Arabidopsis thaliana] (TAIR:At1g29240.1); similar to B1131G08.12 [Oryza sativa (japonica cultivar-group)] (GB:NP_916200.1); contains InterPro domain Protein of unknown function DUF688 (InterPro:IPR007789)	AT2G30990	8.03116	7.58694	7.17907	7.04771
267280_at	diacylglycerol O-acyltransferase / acyl CoA:diacylglycerol acyltransferase (DGAT), identical to gi:5050913, gi:6625553	AT2G19450	7.82541	7.18359	6.82172	6.90845
267304_at	metal transporter, putative (ZIP6), identical to putative metal transporter ZIP6 (Arabidopsis thaliana) gi:17385786:gb:AAL38433; similar to zinc transporter protein ZIP1 (Glycine max) gi:15418778:gb:AAK37761; member of the Zinc (Zn2+)-Iron (Fe2+) permease (ZIP) family, PMID:11500563	AT2G30080	8.22609	7.5822	6.66909	6.19126
267461_at	dormancy/auxin associated family protein, contains Pfam profile: PF05564 dormancy/auxin associated protein	AT2G33830	8.88536	6.23592	6.08662	7.06154
267488_at	ATPase E1-E2 type family protein / haloacid dehalogenase-like hydrolase family protein / heavy-metal-associated domain-containing protein, similar to cadmium efflux pump protein from Geobacillus stearothermophilus (GI:16753175), cadmium resistance protein B from Staphylococcus aureus (GI:14020985); T20K24.13 has been merged with T20K24.12 per suggestion of Dr. Kristian Axelsen (axe@biobase.dk)	AT2G19110	8.59001	7.81675	7.71361	7.61073
245160_at	leucine-rich repeat family protein, contains leucine rich-repeat domain Pfam:PF00560, INTERPRO:IPR001611; contains similarity to Cf-2.2 (Lycopersicon pimpinellifolium) gi:1184077:gb:AAC15780	AT2G33080	4.64568	4.71486	4.62849	4.33232
245352_at	UDP-glucoronosyl/UDP-glucosyl transferase family protein, contains Pfam profile: PF00201 UDP-glucoronosyl and UDP-glucosyl transferase ;simalr to UDP-glucose:sinapate glucosyltransferase GI:9794913 from (Brassica napus)	AT4G15490	4.67494	5.17735	5.46539	6.18726
245571_at	expressed protein, contains Pfam domain, PF03650: Uncharacterized protein family (UPF0041)	AT4G14695	4.12527	4.44626	4.73127	5.88985
245819_at	MADS-box protein, putative, strong similarity to DNA-binding protein (Brassica rapa subsp. pekinensis) GI:6469345, SP:Q41276 Floral homeotic protein APETALA1 (MADS C) {Sinapis alba}; contains InterPro accession IPR002100: Transcription factor, MADS-box	AT1G26310	4.45339	4.81346	5.42772	6.0889
245970_at	similar to beta-galactosidase, putative / lactase, putative [Arabidopsis thaliana] (TAIR:At2g28470.1); similar to beta-galactosidase, putative / lactase, putative [Arabidopsis thaliana] (TAIR:At4g36360.2); similar to beta-galactosidase, putative / lactase, putative [Arabidopsis thaliana] (TAIR:At4g36360.1); similar to beta-galactosidase, putative / lactase, putative [Arabidopsis thaliana] (TAIR:A…	AT5G20710	5.05739	5.00839	5.24526	5.79031
246072_at	floral homeotic protein PISTILLATA (PI), contains Pfam profiles PF01486: K-box region and PF00319: SRF-type transcription factor (DNA-binding and dimerisation domain)	AT5G20240	4.36785	4.12073	4.35463	7.2834
246425_at	cellulose synthase, catalytic subunit (IRX3), identical to gi:5230423	AT5G17420	5.69977	5.58148	5.34397	4.90439
246585_at	myb family transcription factor (MYB66) / werewolf (WER), contains PFAM profile: Myb DNA binding domain PF00249; identical to cDNA putative transcription factor (MYB66) mRNA, partial cds GI:3941491; identical to GP:9755743 myb transcription factor werewolf (WER)/ MYB66 {Arabidopsis thaliana}	AT5G14750	5.31444	4.82717	4.55193	4.48161
246682_at	exostosin family protein, contains Pfam profile: PF03016 Exostosin family	AT5G33290	5.12927	4.88862	4.65638	4.23605
246967_at	expressed protein	AT5G24860	3.77579	4.48183	4.88122	6.48369
247264_at	no apical meristem (NAM) family protein, contains Pfam PF02365: No apical meristem (NAM) domain; similar to NAM (no apical meristem)	AT5G64530	5.32752	4.90418	4.79854	4.45449
247684_at	leucine-rich repeat protein kinase, putative, similar to light repressible receptor protein kinase (Arabidopsis thaliana) gi:1321686:emb:CAA66376; contains leucine rich repeat (LRR) domains, Pfam:PF00560; contains protein kinase domain, Pfam:PF00069	AT5G59670	4.46563	4.68824	5.172	5.83198
247906_at	auxin-responsive factor-related, contains weak similarity to Swiss-Prot:P33078 auxin-responsive protein IAA5 (Indoleacetic acid-induced protein 5) (Auxin-induced protein AUX2-27) (Arabidopsis thaliana)	AT5G57420	3.942	4.29743	4.64552	4.96889
248414_at	ribosomal protein L11 family protein	AT5G51610	4.708	5.1386	5.53166	5.85586
248686_at	33 kDa secretory protein-related, contains Pfam PF01657: Domain of unknown function, duplicated in 33 KDa secretory proteins	AT5G48540	5.45358	5.14242	5.20514	6.12899
248959_at	expressed protein, contains Pfam profile PF04520: Protein of unknown function, DUF584	AT5G45630	3.94292	4.01371	4.21628	4.46122
249939_at	expressed protein	AT5G22430	4.2766	4.32119	4.61906	5.82072
250108_at	homeobox-leucine zipper protein 7 (HAT7) / HD-ZIP protein 7 / HD-ZIP protein (HB-3), identical to homeobox-leucine zipper protein HAT7 (HD-ZIP protein 7) (HD-ZIP protein ATHB-3) (SP:Q00466) (Arabidopsis thaliana)	AT5G15150	3.89554	4.32751	4.49666	6.05107
250279_at	GRAM domain-containing protein / ABA-responsive protein-related, similar to ABA-responsive protein (Hordeum vulgare) GI:4103635; contains Pfam profile PF02893: GRAM domain	AT5G13200	4.98023	4.99737	4.92238	4.67244
250728_at	expressed protein, similar to unknown protein (gb:AAF23188.1)	AT5G06440	5.83443	5.52356	5.47784	5.46146
251028_at	haloacid dehalogenase-like hydrolase family protein, contains InterPro accession IPR005834: Haloacid dehalogenase-like hydrolase	AT5G02230	4.73061	4.73804	5.34844	6.50733
251248_at	multidrug resistant (MDR) ABC transporter, putative, similar to multidrug-resistant protein CjMDR1 GI:14715462 from (Coptis japonica); contains Pfam profiles PF00005: ABC transporter, PF00664: ABC transporter transmembrane region	AT3G62150	4.77369	4.82626	5.04961	5.69279
251291_at	auxin-responsive family protein, similar to auxin-induced protein SAUR-AC1 (GI:546362) (PIR:T06084) (Arabidopsis thaliana)	AT3G61900	5.19382	4.8	4.63959	4.45511
251617_at	VQ motif-containing protein, contains PF05678: VQ motif	AT3G58000	4.69321	5.15853	5.3258	5.37897
252419_at	expressed protein	AT3G47510	6.16977	5.58374	4.97084	4.582
252568_at	lectin protein kinase family protein, contains Pfam profiles: PF00069 protein kinase domain, PF00138 legume lectins alpha domain, PF00139 legume lectins beta domain	AT3G45410	4.88573	4.47907	4.29208	4.32596
252573_at	zinc finger (C2H2 type) family protein, contains Pfam domain, PF00096: Zinc finger, C2H2 type	AT3G45260	5.76767	5.84829	5.58377	5.16427
252862_at	L-ascorbate oxidase, putative, similar to SP:P14133 L-ascorbate oxidase precursor (EC 1.10.3.3) (Ascorbase) {Cucumis sativus}; contains Pfam profile PF00394: Multicopper oxidase	AT4G39830	4.61543	4.62601	4.82483	5.29183
252908_at	expressed protein	AT4G39670	5.7938	5.29231	4.9129	5.06088
253060_at	VQ motif-containing protein, contains PF05678: VQ motif	AT4G37710	4.44396	4.42004	4.55614	4.85811
253617_at	expressed protein, similar to cDNA bHLH transcription factor (bHLH eta gene) gi:32563007	AT4G30410	5.61881	5.08195	4.97848	5.04638
253835_at	glycosyl hydrolase family 1 protein, contains Pfam PF00232 : Glycosyl hydrolase family 1 domain; TIGRFAM TIGR01233: 6-phospho-beta-galactosidase; similar to hydroxyisourate hydrolase (GI:19569603) (Glycine max)	AT4G27820	5.29118	4.74443	4.2584	4.12587
254066_at	encodes a member of the DREB subfamily A-1 of ERF/AP2 transcription factor family (CBF3). The protein contains one AP2 domain. There are six members in this subfamily, including CBF1, CBF2, and CBF3. This gene is involved in response to low temperature and abscisic acid.	AT4G25480	5.87191	4.47704	4.40689	4.28473
254543_at	glycosyl hydrolase family 18 protein, similar to chitinase/lysozyme GI:467689 from (Nicotiana tabacum)	AT4G19810	5.52981	5.28492	4.85271	4.11868
254797_at	expressed protein	AT4G13030	5.14802	4.39013	4.22881	4.17648
255252_at	expressed protein, contains Pfam domain PF05553: Cotton fiber expressed protein	AT4G04990	4.75186	4.68947	4.81931	5.0614
255585_at	no apical meristem (NAM) family protein, similar to NAC1 (GI:7716952) {Medicago truncatula}; contains Pfam PF02365 : No apical meristem (NAM) protein	AT4G01550	5.99862	5.31137	5.0347	5.21063
256319_at	trehalose-6-phosphate phosphatase, putative, similar to trehalose-6-phosphate phosphatase (AtTPPB) (Arabidopsis thaliana) GI:2944180; contains Pfam profile PF02358: Trehalose-phosphatase	AT1G35910	5.07503	5.59192	5.69701	5.6468
256614_at	expressed protein	AT3G29300	4.87736	5.31167	5.42628	5.8147
257515_at	zinc finger (C2H2 type) family protein, contains Pfam domian PF00096: Zinc finger, C2H2 type	AT1G13290	4.91904	5.14482	5.69303	6.01524
257543_at	amino acid transporter family protein, low similarity to vesicular inhibitory amino acid transporter (Mus musculus) GI:2826776; contains INTERPRO:IPR002422 amino acid/polyamine transporter, family II	AT3G28960	5.52264	5.26922	4.99499	4.66562
257570_at	disease resistance-responsive protein-related / dirigent protein-related, similar to pathogenesis-related protein (Pisum sativum) gi:4585273:gb:AAD25355; similar to dirigent protein (Forsythia x intermedia) gi:6694695:gb:AAF25358	AT3G13662	4.78586	5.03301	5.27541	6.21633
257583_at	expressed protein	AT1G66480	5.25501	5.22695	5.0454	4.66521
259089_at	expressed protein, low similarity to SP:P32380 NUF1 protein (Spindle poly body spacer protein SPC110) {Saccharomyces cerevisiae}	AT3G04960	4.50461	4.37122	4.79553	5.58843
259116_at	proton-dependent oligopeptide transport (POT) family protein, contains Pfam profile: PF00854 POT family	AT3G01350	6.00837	5.68148	5.3862	4.85839
260432_at	WRKY family transcription factor, similar to DNA-binding protein ABF2 GI:1159879 from (Avena fatua)	AT1G68150	5.18707	4.4924	4.21116	4.02809
260468_at	SNF2 domain-containing protein / helicase domain-containing protein / zinc finger protein-related, similar to RUSH-1alpha (Oryctolagus cuniculus) GI:1655930; contains Pfam profiles PF00271: Helicase conserved C-terminal domain, PF00176: SNF2 family N-terminal domain	AT1G11100	5.5313	5.44541	5.48865	5.58183
260491_at	lipase class 3 family protein, similar to DEFECTIVE IN ANTHER DEHISCENCE1 (Arabidopsis thaliana) GI:16215706, lipase (Dianthus caryophyllus) GI:4103627; contains Pfam profile PF01764: Lipase	AT1G51440	5.18454	4.93388	4.70054	4.39337
260721_at	F-box family protein, contains Pfam PF00646: F-box domain; contains TIGRFAM TIGR01640 : F-box protein interaction domain	AT1G48060	4.62725	4.34667	4.36066	4.41851
260881_at	calcium-binding protein, putative, contains similarity to calcium-binding protein GB:CAB63264 GI:6580549 from (Lotus japonicus)	AT1G21550	5.00925	4.23838	4.06763	3.94155
261077_at	protein phosphatase 2C, putative / PP2C, putative, similar to GB:CAB90633 from (Fagus sylvatica)	AT1G07430	5.28103	4.78234	4.40964	4.36326
261134_at	cytochrome P450 family protein, similar to Cytochrome P450 90A1 (SP:Q42569) (Arabidopsis thaliana)	AT1G19630	6.33206	5.26305	4.90981	4.6045
261367_at	legume lectin family protein	AT1G53080	4.65334	4.68056	4.83728	4.96329
261684_at	expressed protein	AT1G47400	6.67845	4.98936	4.46479	4.07312
261718_at	protein kinase family protein, contains protein kinase domain, Pfam:PF00069	AT1G18390	6.01873	5.43446	5.23095	5.24486
261991_at	expressed protein, contains Pfam domain PF04685: Protein of unknown function, DUF608	AT1G33700	5.4682	5.24586	5.0123	4.64826
262105_at	pectinesterase family protein, contains Pfam profile: PF01095 pectinesterase	AT1G02810	4.73572	4.88299	5.1433	5.81812
262164_at	WD-40 repeat family protein, contains Pfam profile PF00400: WD domain, G-beta repeat	AT1G78070	5.70105	5.16035	5.04434	4.81006
262615_at	eukaryotic translation initiation factor 5A-1 / eIF-5A 1, identical to SP:Q9XI91 Eukaryotic translation initiation factor 5A-1 (eIF-5A 1) {Arabidopsis thaliana}	AT1G13950	5.08021	4.92709	4.43256	4.14896
262748_at	GDSL-motif lipase, putative, similar to lipase (Arabidopsis thaliana) GI:1145627; contains Pfam profile: PF00657 Lipase/Acylhydrolase with GDSL-like motif	AT1G28610	5.40951	5.50373	5.24542	4.4353
262755_at	LEM3 (ligand-effect modulator 3) family protein / CDC50 family protein, Similar to GI:4585976; GI:11994416; GI:4835763; GI:9757735 from (Arabidopsis thaliana)	AT1G16360	5.05935	5.29466	5.66719	6.02743
263092_at	transcriptional factor B3 family protein, contains Pfam profile PF02362: B3 DNA binding domain	AT2G16210	4.10592	4.30911	4.95761	5.69806
263272_at	pseudogene, hypothetical protein, and genefinder	AT2G11650	3.93474	3.83948	3.72275	3.60048
263565_at	xyloglucan fucosyltransferase, putative (FUT4), identical to SP:Q9SJP2 Probable fucosyltransferase 4 (EC 2.4.1.-) (AtFUT4) {Arabidopsis thaliana}; similar to SP:Q9SWH5 Galactoside 2-alpha-L-fucosyltransferase (EC 2.4.1.69) (Xyloglucan alpha-(1,2)-fucosyltransferase) (AtFUT1) {Arabidopsis thaliana}	AT2G15390	4.86303	4.6636	4.64359	4.75378
264083_at	encodes a member of the ERF (ethylene response factor) subfamily B-3 of ERF/AP2 transcription factor family. The protein contains one AP2 domain. There are 18 members in this subfamily including ATERF-1, ATERF-2, AND ATERF-5.	AT2G31230	5.65542	5.18208	4.93676	4.66923
264379_at	expressed protein	AT2G25200	4.97999	5.36521	5.47321	5.64862
264497_at	purine permease-related, low similarity to purine permease (Arabidopsis thaliana) GI:7620007; contains Pfam profiles PF03151: Domain of unknown function, DUF250, PF00892: Integral membrane protein	AT1G30840	5.30637	4.91589	4.93364	5.37703
264746_at	WRKY family transcription factor, similar to putative DNA-binding protein GI:7268215 from (Arabidopsis thaliana)	AT1G62300	5.71696	5.45735	5.11185	4.93358
264872_at	MADS-box protein (AGL9), strongly similar to GB:O22456, MADS-box protein, Location of EST gb:H37053	AT1G24260	4.21634	4.08285	4.4768	6.14861
264887_at	major latex protein-related / MLP-related, low similarity to major latex protein {Papaver somniferum}(GI:294060); Location of EST gb:T88564 ; contains Pfam profile PF00407: Pathogenesis-related protein Bet v I family	AT1G23120	5.59784	5.33649	5.03541	4.7723
265122_at	flavin-containing monooxygenase family protein / FMO family protein, similar to flavin-containing monooxygenase GB:AAA21178 GI:349534 from Oryctolagus cuniculus (SP:P32417), SP:P97501 from Mus musculus; contains Pfam profile PF00743 Flavin-binding monooxygenase-like	AT1G62540	4.82377	5.02831	5.08844	5.9375
265387_at	expressed protein, contains Pfam profile PF04720: Protein of unknown function (DUF506)	AT2G20670	4.74511	5.46491	5.87514	5.68248				6.54471
265405_at	protein kinase family protein, contains Pfam domain, PF00069: Protein kinase domain	AT2G16750	5.91726	5.71683	5.34022	5.12548
266083_at	DC1 domain-containing protein, contains Pfam profile PF03107: DC1 domain	AT2G37820	4.30919	4.57337	4.76993	5.16862
266319_s_at	[AT3G10280, fatty acid elongase 3-ketoacyl-CoA synthase, putative, similar to fatty acid elongase 3-ketoacyl-CoA synthase 1 GB:AAC99312 (Arabidopsis thaliana) ];[AT2G46720, fatty acid elongase 3-ketoacyl-CoA synthase, putative, similar to GI:4091810; contains Pfam profile PF02797: Chalcone and stilbene synthases, C-terminal domain ]	AT3G10280;AT2G46720	4.97314	4.95119	5.14877	6.00293
266545_at	expressed protein	AT2G35290	4.76806	4.54517	4.87173	5.28937
266549_at	phosphate-responsive 1 family protein, similar to phi-1 (phosphate-induced gene) (Nicotiana tabacum) GI:3759184; contains Pfam profile PF04674: Phosphate-induced protein 1 conserved region	AT2G35150	4.64278	4.44848	4.80087	5.33547
267385_at	DC1 domain-containing protein, highly similar to GP:2435515:AF024504; contains Pfam profile PF03107: DC1 domain	AT2G44380	4.02832	4.08013	3.99361	3.83338
267495_at	no_match	no_match	5.65408	5.21804	5.00621	4.70319
a Probe set from the ATH1 array
b Annotation for ATH1 array is retrieved from TAIR website
c Long-day photoperiod is the flowering-inducing growth condition for Arabidopsis
