# Supplementary material for: Molecular processes underlying the floral transition in the soybean shoot apical meristem
Source: Plant J. 2008 Nov 27;57(5):832–45. doi: 10.1111/j.1365-313X.2008.03730.x (PMC2667682; doi:10.1111/j.1365-313X.2008.03730.x)
Supplement: Supplementary file 4 [file tpj0057-0832-SD4.xls]

## Sheet: Sheet1
Supplemental Table 4. GO functional categories of the biological process significantly enriched (p<0.01) in the induced (A) or repressed gene (B) dataset analysed using GOToolBox (Martin et al., 2004).
GO_ID	LEVEL(S)	TERM	NB_IN_REF	FREQ_IN_REF	NB_IN_SET	FREQ_IN_SET	P_VALUE	ENRICHMENT/DEPLETION	GENES_IN_SET
(A) Induced Dataset
GO:0007154	3	cell communication	738	0.034	12	0.125	7.78251e-05	E	ABF4,AT5G63710.1,AT4G33950.1,AT3G11410.1,AHP1,AT1G07650.1,AT3G11700.1,BES1,BRS1,AT5G58300.1,ATTPS1,KNAT2
GO:0009755	6,4,7	hormone-mediated signaling	171	0.0079	6	0.0625	0.0001019	E	ABF4,AT4G33950.1,AT3G11410.1,BES1,BRS1,KNAT2
GO:0007165	4	signal transduction	655	0.0302	11	0.1146	0.0001178	E	ABF4,AT5G63710.1,AT4G33950.1,AT3G11410.1,AHP1,AT1G07650.1,BES1,BRS1,AT5G58300.1,ATTPS1,KNAT2
GO:0005991	8	trehalose metabolism	28	0.0013	3	0.0312	0.0002466	E	AT4G39770.1,AT5G65140.1,ATTPS1
GO:0006112	7	energy reserve metabolism	28	0.0013	3	0.0312	0.0002466	E	AT4G39770.1,AT5G65140.1,ATTPS1
GO:0007242	5	intracellular signaling cascade	302	0.0139	7	0.0729	0.000331	E	ABF4,AT4G33950.1,AT3G11410.1,BES1,BRS1,ATTPS1,KNAT2
GO:0045449	7	regulation of transcription	1290	0.0594	15	0.1562	0.0003614	E	AT3G45260.1,AT1G69780.1,AT1G51070.1,AT4G29100.1,AT1G24260.2,AT2G34830.1,AT2G45120.1,AT1G74840.1,AT2G38090.1,AT3G21270.1,AT1G70000.1,AT3G30530.1,AT5G28300.1,AT3G06490.1,AT4G00050.1
GO:0019219	6	regulation of nucleobase, nucleoside, nucleotide and nucleic acid metabolism	1299	0.0598	15	0.1562	0.0003872	E	AT3G45260.1,AT1G69780.1,AT1G51070.1,AT4G29100.1,AT1G24260.2,AT2G34830.1,AT2G45120.1,AT1G74840.1,AT2G38090.1,AT3G21270.1,AT1G70000.1,AT3G30530.1,AT5G28300.1,AT3G06490.1,AT4G00050.1
GO:0043401	7,5,8	steroid hormone mediated signaling	7	0.0003	2	0.0208	0.0003977	E	BES1,BRS1
GO:0048545	7,6	response to steroid hormone stimulus	7	0.0003	2	0.0208	0.0003977	E	BES1,BRS1
GO:0009742	8,6,9,7	brassinosteroid mediated signaling	7	0.0003	2	0.0208	0.0003977	E	BES1,BRS1
GO:0009738	7,5,8	abscisic acid mediated signaling	34	0.0016	3	0.0312	0.000439	E	ABF4,AT4G33950.1,AT3G11410.1
GO:0031323	5	regulation of cellular metabolism	1326	0.0611	15	0.1562	0.0004743	E	AT3G45260.1,AT1G69780.1,AT1G51070.1,AT4G29100.1,AT1G24260.2,AT2G34830.1,AT2G45120.1,AT1G74840.1,AT2G38090.1,AT3G21270.1,AT1G70000.1,AT3G30530.1,AT5G28300.1,AT3G06490.1,AT4G00050.1
GO:0019222	4	regulation of metabolism	1341	0.0618	15	0.1562	0.0005293	E	AT3G45260.1,AT1G69780.1,AT1G51070.1,AT4G29100.1,AT1G24260.2,AT2G34830.1,AT2G45120.1,AT1G74840.1,AT2G38090.1,AT3G21270.1,AT1G70000.1,AT3G30530.1,AT5G28300.1,AT3G06490.1,AT4G00050.1
GO:0006350	6	transcription	1363	0.0628	15	0.1562	0.0006197	E	AT3G45260.1,AT1G69780.1,AT1G51070.1,AT4G29100.1,AT1G24260.2,AT2G34830.1,AT2G45120.1,AT1G74840.1,AT2G38090.1,AT3G21270.1,AT1G70000.1,AT3G30530.1,AT5G28300.1,AT3G06490.1,AT4G00050.1
GO:0005984	7	disaccharide metabolism	43	0.002	3	0.0312	0.000871	E	AT4G39770.1,AT5G65140.1,ATTPS1
GO:0051244	4	regulation of cellular physiological process	1464	0.0674	15	0.1562	0.0012156	E	AT3G45260.1,AT1G69780.1,AT1G51070.1,AT4G29100.1,AT1G24260.2,AT2G34830.1,AT2G45120.1,AT1G74840.1,AT2G38090.1,AT3G21270.1,AT1G70000.1,AT3G30530.1,AT5G28300.1,AT3G06490.1,AT4G00050.1
GO:0050794	3	regulation of cellular process	1465	0.0675	15	0.1562	0.0012232	E	AT3G45260.1,AT1G69780.1,AT1G51070.1,AT4G29100.1,AT1G24260.2,AT2G34830.1,AT2G45120.1,AT1G74840.1,AT2G38090.1,AT3G21270.1,AT1G70000.1,AT3G30530.1,AT5G28300.1,AT3G06490.1,AT4G00050.1
GO:0050791	3	regulation of physiological process	1485	0.0684	15	0.1562	0.0013849	E	AT3G45260.1,AT1G69780.1,AT1G51070.1,AT4G29100.1,AT1G24260.2,AT2G34830.1,AT2G45120.1,AT1G74840.1,AT2G38090.1,AT3G21270.1,AT1G70000.1,AT3G30530.1,AT5G28300.1,AT3G06490.1,AT4G00050.1
GO:0009741	7,6	response to brassinosteroid stimulus	15	0.0007	2	0.0208	0.0019207	E	BES1,BRS1
GO:0009719	4	response to endogenous stimulus	683	0.0315	9	0.0938	0.0023774	E	ATAUX2-11,ABF4,AT4G33950.1,AT3G11410.1,BES1,BRS1,AT3G12710.1,ATTPS1,KNAT2
GO:0050789	2	regulation of biological process	1595	0.0735	15	0.1562	0.0026111	E	AT3G45260.1,AT1G69780.1,AT1G51070.1,AT4G29100.1,AT1G24260.2,AT2G34830.1,AT2G45120.1,AT1G74840.1,AT2G38090.1,AT3G21270.1,AT1G70000.1,AT3G30530.1,AT5G28300.1,AT3G06490.1,AT4G00050.1
GO:0007582	2	physiological process	9790	0.451	56	0.5833	0.0027783	E	AT2G40100.1,AT3G45600.1,AT2G45580.1,AT3G45260.1,AAP7,AT4G26080.1,AT1G69780.1,ATAUX2-11,ABF4,AT1G51070.1,AT4G15093.1,AT4G29100.1,ATL5,ATL5,AT1G24260.2,AT5G63710.1,AT5G28237.1,AT2G34830.1,AT4G09160.1,AT2G45120.1,AT4G33950.1,AT1G51440.1,AT1G63690.1,AT1G74840.1,AT2G38090.1,AT5G67385.1,RCI2B,AT3G21270.1,AT2G25810.1,AT1G70000.1,AT3G11410.1,AOC2,UBC19,AT1G07650.1,AT3G30530.1,AT5G62730.1,AT5G51060.1,AT5G…
GO:0009987	2	cellular process	8422	0.388	49	0.5104	0.0042092	E	AT2G45580.1,AT3G45260.1,AAP7,AT4G26080.1,AT1G69780.1,ABF4,AT1G51070.1,AT4G15093.1,AT4G29100.1,ATL5,ATL5,AT1G24260.2,AT5G63710.1,AT5G28237.1,AT2G34830.1,AT4G09160.1,AT2G45120.1,AT4G33950.1,AT1G63690.1,AT1G74840.1,AT2G38090.1,AT3G21270.1,AT2G25810.1,AT1G70000.1,AT3G11410.1,AHP1,AOC2,UBC19,AT1G07650.1,AT3G11700.1,AT3G30530.1,AT5G62730.1,AT5G28300.1,FRO2,AT3G06490.1,NCED3,BES1,AT4G00050.1,AT4G39770.1…
GO:0015688	10,11	iron chelate transport	1	0	1	0.0104	0.0044223	E	FRO2
GO:0048462	7,8,9	carpel formation	1	0	1	0.0104	0.0044223	E	KNAT2
GO:0010094	8,7,9,10	specification of carpel identity	1	0	1	0.0104	0.0044223	E	KNAT2
GO:0050875	3	cellular physiological process	8015	0.3692	47	0.4896	0.0044805	E	AT2G45580.1,AT3G45260.1,AAP7,AT4G26080.1,AT1G69780.1,ABF4,AT1G51070.1,AT4G15093.1,AT4G29100.1,ATL5,ATL5,AT1G24260.2,AT5G63710.1,AT5G28237.1,AT2G34830.1,AT4G09160.1,AT2G45120.1,AT4G33950.1,AT1G63690.1,AT1G74840.1,AT2G38090.1,AT3G21270.1,AT2G25810.1,AT1G70000.1,AT3G11410.1,AOC2,UBC19,AT1G07650.1,AT3G30530.1,AT5G62730.1,AT5G28300.1,FRO2,AT3G06490.1,NCED3,BES1,AT4G00050.1,AT4G39770.1,AT5G65140.1,BRS1…
GO:0009725	6,5	response to hormone stimulus	499	0.023	7	0.0729	0.0050171	E	ATAUX2-11,ABF4,AT4G33950.1,AT3G11410.1,BES1,BRS1,KNAT2
GO:0005992	9,8	trehalose biosynthesis	27	0.0012	2	0.0208	0.0060945	E	AT4G39770.1,AT5G65140.1
GO:0006139	5	nucleobase, nucleoside, nucleotide and nucleic acid metabolism	1975	0.091	16	0.1667	0.0070034	E	AT3G45260.1,AT1G69780.1,AT1G51070.1,AT4G29100.1,AT1G24260.2,AT2G34830.1,AT2G45120.1,AT1G74840.1,AT2G38090.1,AT3G21270.1,AT1G70000.1,AT3G30530.1,AT5G28300.1,AT3G06490.1,AT4G00050.1,AT3G12710.1
GO:0009737	7,6	response to abscisic acid stimulus	95	0.0044	3	0.0312	0.0078087	E	ABF4,AT4G33950.1,AT3G11410.1
GO:0009628	4	response to abiotic stimulus	1164	0.0536	11	0.1146	0.0084884	E	ATAUX2-11,ABF4,AT4G33950.1,AT5G67385.1,RCI2B,AT3G11410.1,NCED3,BES1,BRS1,ATTPS1,KNAT2
GO:0048445	6,7,8	carpel morphogenesis	2	0.0001	1	0.0104	0.008806	E	KNAT2
(B) Repressed Dataset
GO:0006021	9,10	myo-inositol biosynthesis	5	0.0002	2	0.0299	9.30018e-05	E	AT2G22240.2,AT5G10170.1
GO:0006020	8,9	myo-inositol metabolism	6	0.0003	2	0.0299	0.0001391	E	AT2G22240.2,AT5G10170.1
GO:0042221	5	response to chemical stimulus	736	0.0339	9	0.1343	0.0003336	E	IAA20,AT3G02885.1,ABF2,ATGSTU19,AT4G34760.1,ATGSTU7,AT2G01830.1,AT2G01570.1,ETO1
GO:0050896	3	response to stimulus	1906	0.0878	15	0.2239	0.0004047	E	IAA20,AT3G02885.1,ABF2,AT1G64160.1,ATGSTU19,AT4G37980.1,AT4G34760.1,AT5G06860.1,ATGSTU7,AMP1,AT2G01830.1,AT1G52560.1,AT2G01570.1,ELI3-1,ETO1
GO:0009628	4	response to abiotic stimulus	1164	0.0536	11	0.1642	0.0006058	E	IAA20,AT3G02885.1,ABF2,ATGSTU19,AT4G34760.1,ATGSTU7,AMP1,AT2G01830.1,AT1G52560.1,AT2G01570.1,ETO1
GO:0019319	8,9	hexose biosynthesis	19	0.0009	2	0.0299	0.0015249	E	AT2G22240.2,AT5G10170.1
GO:0046165	6	alcohol biosynthesis	23	0.0011	2	0.0299	0.0022292	E	AT2G22240.2,AT5G10170.1
GO:0046364	7,8	monosaccharide biosynthesis	23	0.0011	2	0.0299	0.0022292	E	AT2G22240.2,AT5G10170.1
GO:0019318	7,8	hexose metabolism	88	0.0041	3	0.0448	0.0023981	E	AT3G52990.1,AT2G22240.2,AT5G10170.1
GO:0005996	6,7	monosaccharide metabolism	98	0.0045	3	0.0448	0.0032266	E	AT3G52990.1,AT2G22240.2,AT5G10170.1
GO:0009725	6,5	response to hormone stimulus	499	0.023	6	0.0896	0.0035123	E	IAA20,AT3G02885.1,ABF2,AT4G34760.1,AT2G01830.1,AT2G01570.1
GO:0009910	6,5	negative regulation of flower development	29	0.0013	2	0.0299	0.0035135	E	SVP,AMP1
GO:0009719	4	response to endogenous stimulus	683	0.0315	7	0.1045	0.0038478	E	IAA20,AT3G02885.1,ABF2,AT4G34760.1,AT2G01830.1,AT2G01570.1,ETO1
GO:0051093	4	negative regulation of development	33	0.0015	2	0.0299	0.0045147	E	SVP,AMP1
GO:0007154	3	cell communication	738	0.034	7	0.1045	0.0056664	E	AT2G36570.1,ABF2,ATGSTU19,AT5G06860.1,AT2G01830.1,AT2G01570.1,ETO1
GO:0007030	6	Golgi organization and biogenesis	2	0.0001	1	0.0149	0.0061541	E	TUF
GO:0009935	5,6	nutrient import	2	0.0001	1	0.0149	0.0061541	E	EMB25
GO:0008654	8,7,9	phospholipid biosynthesis	39	0.0018	2	0.0299	0.0062228	E	AT2G22240.2,AT5G10170.1
GO:0009404	5,7	toxin metabolism	47	0.0022	2	0.0299	0.0088625	E	ATGSTU19,ATGSTU7
GO:0009407	6,8	toxin catabolism	47	0.0022	2	0.0299	0.0088625	E	ATGSTU19,ATGSTU7
GO:0006644	7,8	phospholipid metabolism	47	0.0022	2	0.0299	0.0088625	E	AT2G22240.2,AT5G10170.1
GO:0042631	5,7,6	cellular response to water deprivation	3	0.0001	1	0.0149	0.009203	E	ATGSTU19
GO:0015675	9,10	nickel ion transport	3	0.0001	1	0.0149	0.009203	E	AT2G16800.1
GO:0006066	5	alcohol metabolism	146	0.0067	3	0.0448	0.0093469	E	AT3G52990.1,AT2G22240.2,AT5G10170.1
